# Supplementary material for: Essential roles of Caspase-3 in facilitating Myc-induced genetic instability and carcinogenesis
Source: eLife. 2017 Jul 10;6:e26371. doi: 10.7554/eLife.26371 (PMC5550274; doi:10.7554/eLife.26371)
Supplement: Figure 1—source data 1. — DOI: http://dx.doi.org/10.7554/eLife.26371.004 [file elife-26371-fig1-data1.xlsx]

## Sheet: Sheet1
Cleaved Caspase 3 Assay - Conducted in tripicate and scored ~250 cells in each replicate. P value was generated using Student's t-test	Set1	Set1	Set2	Set2	Set3	Set3		Set1	Set1	Set2	Set2	Set3	Set3
	Cleaved Caspase 3 Assay
	Vector Control							MCF10A + Myc							p Value
	Total Cells	CC3 Positiv	Total Cells	CC3 Positiv	Total Cells	CC3 Positiv		Total Cells	CC3 Positiv	Total Cells	CC3 Positiv	Total Cells	CC3 Positiv		0.0145077
	46	0	44	1	40	1		38	2	11	3	43	3
	59	0	46	0	49	0		26	0	70	6	48	1
	53	1	46	0	37	0		32	2	50	3	39	1
	70	1	52	2	50	1		22	1	25	2	41	4
	32	1	62	1	42	0		31	2	38	1	23	2
					39	0		59	1	18	1	25	2
	% Positive	0.0115385		0.016		0.0077821		60	3	13	2	28	1
	Standard Deviation	0.00411399						10	1	35	1
	SEM	0.00237521						10	2
							% Positive		0.0486111		0.0730769		0.0566802
							Standard Deviation		0.0124669
							SEM		0.00719776
