# Supplementary material for: Essential roles of Caspase-3 in facilitating Myc-induced genetic instability and carcinogenesis
Source: eLife. 2017 Jul 10;6:e26371. doi: 10.7554/eLife.26371 (PMC5550274; doi:10.7554/eLife.26371)
Supplement: Figure 1—source data 2. — DOI: http://dx.doi.org/10.7554/eLife.26371.005 [file elife-26371-fig1-data2.xlsx]

## Sheet: Sheet1
Gamma H2AX Assay - G1 synchronized cells were scored for Gamma H2AX. A positive cell was any cell with at least 1 foci. We counted the total number of foci and the number of positive cells. Numbers indicate the number of foci per cell. At least 500 cells were observed in triplicate																				MCF10a				Myc				Caspase 3 KO				Casp3 Myc
	Gamma H2AX Foci																	positive cells		45	32	34		186	133	137		73	50	14		57	53	46
		MCF10a - set 1	Set2	Set3		Myc	Set2	Set 3		Caspase 3 KO	Set2	Set 3		Casp3 Myc	Set2	Set 3		Percent		9	6.4	6.64062		31.7406	26.2327	26.6537		12.1262	9.3985	2.69231		11.3772	10.6	9.18164
		0	1	1		0	0	0		0	0	0		0	1	0		Average		7.34687				28.209				8.07235				10.3863
		0	0	0		2	0	1		0	0	0		0	1	0
		1	1	0		0	0	0		1	1	0		0	0	0
		0	0	2		0	0	0		1	0	0		1	0	1
		0	0	1		2	1	1		0	0	0		0	0	0
		0	0	1		3	3	0		0	2	1		0	0	1
		0	0	0		4	0	1		1	0	0		1	1	0
		0	0	0		1	1	1		1	0	0		1	0	0
		0	1	0		0	1	0		1	0	1		1	1	0
		0	0	0		0	0	1		0	0	1		1	0	0
		0	1	0		0	0	0		1	1	1		2	0	0
		0	1	0		2	2	0		1	2	1		1	0	1
		1	1	1		1	1	2		0	3	0		1	0	0
		0	0	0		0	3	1		0	0	0		0	1	0
		0	0	0		1	1	2		0	0	0		1	0	0
		0	1	0		1	1	1		0	0	0		1	0	1
		0	0	0		0	0	1		0	0	0		1	2	1
		1	0	1		1	3	0		0	2	0		0	0	0
		0	0	1		2	2	1		0	1	0		0	1	0
		0	0	0		0	1	0		0	0	0		1	1	0
		0	0	0		2	1	0		0	2	0		1	0	0
		1	0	1		0	1	0		0	0	3		0	2	0
		0	1	0		2	0	1		0	0	2		0	0	0
		0	0	0		3	1	0		0	0	1		0	0	2
		0	0	0		2	1	0		0	0	1		0	0	1
		0	0	0		0	2	1		1	1	0		1	0	2
		0	0	1		0	2	3		1	2	0		1	1	1
		0	0	0		0	2	0		1	1	0		1	1	0
		1	0	1		0	0	1		1	1	0		1	0	0
		0	0	0		0	1	0		0	0	0		1	0	0
		0	0	0		1	2	1		0	1	0		1	1	1
		1	0	1		1	1	1		0	1	0		0	1	0
		0	0	0		0	1	0		0	0	0		0	0	0
		0	0	0		1	0	3		0	0	0		0	0	0
		0	1	0		2	0	0		0	0	0		0	0	0
		0	1	0		3	2	1		0	0	0		0	0	1
		0	0	0		0	1	1		2	0	0		2	0	0
		0	0	0		0	1	0		1	0	0		1	0	0
		0	0	0		2	0	0		1	1	0		2	0	0
		0	0	0		0	2	1		0	1	0		1	0	2
		1	2	0		1	1	1		0	0	0		0	0	0
		0	0	0		4	2	0		0	0	1		0	1	0
		0	0	1		2	1	2		0	0	0		0	1	0
		0	0	0		0	1	0		0	0	0		2	0	0
		0	0	0		0	0	1		0	0	0		1	0	0
		0	0	0		0	2	1		0	1	0		1	0	0
		1	0	1		0	2	0		1	1	0		2	0	0
		0	0	0		0	1	0		1	0	0		1	0	0
		0	0	0		0	1	1		0	0	1		2	0	0
		0	0	0		2	0	1		0	0	1		2	4	0
		0	0	0		0	2	0		0	0	0		1	0	1
		0	0	0		0	1	0		0	0	0		1	0	0
		1	0	1		2	2	0		0	1	0		1	0	0
		0	0	0		3	1	1		1	1	0		0	0	0
		1	0	0		3	1	1		1	0	0		0	1	1
		1	0	0		0	1	1		1	0	0		0	1	0
		0	0	0		0	2	0		0	1	0		0	0	0
		0	0	1		1	2	1		0	0	1		1	0	0
		0	0	0		0	1	1		2	0	1		0	1	0
		0	0	0		1	2	0		0	1	1		1	0	2
		0	1	0		0	1	1		0	2	0		2	0	2
		1	0	0		1	2	1		0	2	0		1	1	0
		1	0	0		0	1	0		1	1	2		1	1	0
		1	0	0		2	1	0		0	0	1		1	1	0
		0	0	0		0	1	1		0	0	0		1	0	0
		0	1	0		0	1	2		0	0	0		1	0	2
		0	0	0		0	0	1		0	0	0		1	1	1
		0	0	1		2	3	2		0	0	1		1	0	1
		0	0	0		2	1	0		0	0	2		0	0	0
		0	0	0		0	1	0		0	0	0		0	0	1
		0	1	0		0	1	1		0	0	0		0	0	0
		0	0	0		0	1	0		0	0	0		0	0	0
		0	1	0		1	1	0		0	0	0		3	1	2
		0	0	0		3	1	2		0	0	0		0	1	0
		0	0	0		0	1	1		1	0	1		0	0	0
		0	1	0		3	0	1		0	0	1		2	0	0
		0	0	0		1	0	0		0	0	1		0	1	0
		0	0	0		2	0	0		0	1	0		0	0	1
		0	0	1		2	1	1		0	0	0		0	1	1
		0	0	0		2	1	0		0	0	0		0	1	0
		0	1	0		1	0	1		0	0	0		2	0	1
		1	0	0		2	0	1		0	1	0		1	0	0
		0	0	0		0	1	1		0	0	1		1	0	1
		0	0	0		0	0	1		0	1	0		1	0	0
		0	1	0		0	1	3		0	1	0		0	0	1
		0	0	0		0	1	0		2	0	0		1	0	0
		0	0	1		1	1	0		0	0	0		1	1	2
		1	0	0		0	2	1		1	0	0		0	2	0
		0	0	0		2	1	0		1	1	0		0	0	0
		0	0	0		1	2	2		1	0	1		1	0	1
		0	0	0		1	1	2		0	0	2		0	0	0
		0	1	0		1	1	1		1	1	1		0	1	0
		0	0	0		0	0	1		0	1	1		1	0	0
		0	0	0		2	2	2		0	1	0		3	1	0
		1	1	3		3	1	1		0	0	1		1	0	0
		0	0	1		0	1	1		0	0	0		1	0	0
		0	0	0		1	3	0		0	0	1		0	0	0
		0	0	0		1	1	2		0	0	1		1	0	0
		0	0	0		1	2	0		0	0	0		0	2	0
		0	0	0		1	2	2		0	2	0		0	0	1
		0	0	0		1	1	1		0	1	0		2	2	0
		0	0	0		1	1	0		0	1	0		1	0	1
		1	0	0		1	1	1		2	1	0		0	1	3
		1	1	2		2	1	0		1	0	0		0	4	0
		0	0	0		1	1	1		0	0	1		1	0	1
		0	0	0		0	2	2		0	0	1		1	0	0
		0	0	0		1	1	0		1	0	1		0	6	1
		0	0	0		1	2	0		0	1	0		0	0	1
		0	0	0		2	0	0		0	0	0		0	0	0
		0	0	1		2	3	2		0	1	0		1	0	2
		0	0	1		1	0	0		0	2	1		0	0	0
		0	0	0		3	2	0		0	1	1		0	0	2
		0	0	0		1	4	0		0	0	1		0	0	2
		0	0	1		0	1	0		3	0	0		0	0	0
		0	0	0		2	1	1		1	0	0		0	0	0
		0	0	0		3	1	0		0	0	0		1	0	0
		0	0	0		1	2	1		0	0	1		2	0	0
		0	0	0		1	1	0		0	0	0		2	1	0
		0	0	0		1	1	1		0	3	1		0	0	0
		0	0	0		1	0	0		0	0	1		0	2	3
		1	0	1		2	1	0		0	1	0		0	2	2
		1	0	2		1	1	1		0	0	0		0	0	1
		0	0	2		2	0	1		2	1	0		0	0	3
		0	0	0		1	1	0		0	1	0		0	0	0
		0	0	0		2	1	1		1	0	0		2	0	0
		0	0	0		2	0	1		0	0	0		0	0	0
		0	0	0		1	0	0		1	0	1		0	0	0
		0	0	0		1	1	0		1	0	0		0	2	2
		0	0	1		1	0	0		0	1	1		0	1	1
		0	0	0		1	0	1		0	1	0		0	2	0
		0	0	0		1	1	3		1	0	0		0	0	0
		0	0	0		2	1	0		1	1	1		0	2	0
		1	0	1		1	1	0		0	0	0		0	2	0
		0	0	0		1	1	1		0	0	0		1	2	1
		0	0	0		0	1	0		1	0	0		1	0	1
		0	0	0		0	1	1		0	0	0		1	0	0
		0	0	0		2	1	1		1	0	1		0	0	1
		0	0	2		0	0	0		1	0	1		0	0	0
		0	0	1		2	1	0		0	0	1		0	0	2
		0	0	0		1	1	3		0	1	1		0	0	0
		0	0	0		3	1	0		0	0	0		2	0	1
		0	0	0		2	1	0		1	1	1		1	0	2
		0	0	0		0	0	1		2	0	0		0	0	0
		0	0	2		2	2	0		1	0	0		1	0	0
		0	1	1		1	1	1		1	0	0		0	0	1
		0	0	0		1	0	2		1	0	0		0	0	0
		0	0	0		2	1	1		0	0	0		0	1	0
		0	0	0		1	2	1		1	0	1		2	0	0
		2	0	0		2	2	0		2	0	0		0	0	1
		1	0	1		2	0	0		0	0	0		0	0	1
		2	0	1		1	1	0		1	0	0		0	0	0
		0	0	1		2	2	2		1	0	0		0	0	1
		1	0	0		3	1	1		0	0	0		0	1	0
		1	0	0		2	1	0		1	0	0		0	0	0
		0	0	0		1	1	1		2	2	0		0	0	1
		2	0	0		2	1	0		2	0	0		0	0	1
		1	0	0		1	1	1		2	2	0		0	0	0
		1	1	0		1	1	1		3	0	1		0	0	0
		0	0	0		1	2	0		1	0	1		1	0	0
		1	2	0		2	0	0		0	0	0		0	0	0
		1	0	1		1	2	0		0	0	0		0	0	0
		1	0	4		1	1	2		0	0	1		0	0	0
		1	0	0		2	0	0		0	0	1		0	0	0
		1	0	0		3	0	0		0	0	1		1	2	2
		2	0	0		3	0	2		0	0	0		0	0	0
		2	1	0		1	0	0		0	0	0		0	1	0
		0	1	1		1	2	1		0	0	1		0	1	1
		0	0	0		1	0	0		2	0	1		1	0	1
		1	0	0		1	0	0		0	0	1		0	0	0
		1	2	0		2	3	0		0	0	0		1	0	2
		2	0	0		1	1	2		2	0	0		0	0	0
		0	2	0		1	2	2		2	0	0		1	0	0
		1	0	0		1	1	0		0	0	0		3	0	0
		0	0	0		1	1	1		2	0	0		1	1	0
		1	0	1		0	1	1		0	0	0		1	2	0
		2	0	0		2	2	0		0	1	0		4	1	0
		1	0	0		0	2	0		1	1	0		1	0	0
		0	1	0		2	2	3		1	0	1		1	2	1
		0	0	0		2	0	0		1	0	1		0	0	1
		0	0	1		1	3	0		0	0	0		0	1	0
		0	0	1		1	1	1		0	0	1		0	1	1
		0	0	0		4	1	3		1	0	0		0	0	0
		0	0	0		2	1	0		0	0	0		1	2	0
		1	1	0		1	1	0		2	0	0		0	1	0
		1	1	0		1	1	2		2	0	0		0	0	0
		1	2	0		2	0	1		0	0	0		1	1	1
		1	0	0		2	1	2		2	0	0		0	0	0
		1	1	0		1	0	1		2	0	0		2	1	0
		1	1	0		1	1	2		1	1	2		1	0	0
		1	2	0		2	1	0		1	1	0		0	0	0
		0	2	0		2	1	0		0	0	0		1	2	0
		0	1	0		1	1	3		0	0	0		0	0	0
		1	0	0		1	2	0		0	1	0		1	1	1
		1	0	1		1	2	0		0	2	0		0	0	1
		2	0	1		2	1	2		1	0	0		0	0	0
		1	1	0		1	1	0		1	0	0		0	0	1
		1	0	0		1	3	1		0	1	0		1	0	0
		0	0	0		0	1	2		0	1	0		0	2	0
		0	0	0		0	1	0		1	0	0		1	5	1
		0	0	0		2	0	2		0	0	0		0	0	0
		1	0	0		2	1	1		0	0	0		0	0	0
		1	0	0		1	0	1		1	2	0		0	0	0
		2	1	0		1	1	0		2	0	0		0	0	0
		0	2	0		1	1	0		1	0	0		1	0	0
		1	1	1		1	1	1		1	0	0		0	1	0
		1	1	0		1	2	0		1	0	0		0	0	1
		1	0	1		1	1	3		0	0	2		0	1	0
		1	2	1		1	1	2		0	0	0		2	0	1
		1	1	1		1	1	0		1	1	0		0	0	0
		1	0	0		2	1	0		1	2	0		0	1	0
		0	0	1		2	1	0		0	0	0		0	0	0
		1	1	1		4	1	2		1	0	0		0	0	0
		0	0	0		3	1	0		0	0	0		0	0	0
		2	1	0		2	2	0		0	0	1		0	0	0
		0	1	0		1	1	0		1	2	0		2	1	0
		1	0	0		2	2	1		1	0	0		1	1	2
		0	0	0		0	2	0		1	0	0		2	1	0
		0	0	0		1	0	2		2	0	1			0	0
		2	0	2		1	1	0		0	0	0		0	0	0
		1	1	0		1	1	2		2	1	0		2	0	0
		0	0	0		0	0	2		1	3	0		0	1	0
		0	0	0		1	2	0		0	1	0		1	0	0
		0	0	1		1	2	0		1	0	1		2	0	0
		0	1	0		4	1	2		1	0	0		2	0	0
		1	0	1		2	1	1		0	0	1		3	0	0
		1	0	0		2	1	0		2	2	0		0	0	2
		1	1	0		0	2	0		2	0	0		1	1	1
		1	0	0		1	2	0		2	0	0		1	0	0
		2	0	0		1	1	1		0	0	0		1	0	0
		2	0	0		0	0	0		1	1	0		0	0	1
		0	1	0		0	1	0		1	0	2		0	0	1
		0	1	1		0	0	0		0	1	1		1	6	0
		1	1	1		0	1	1		2	0	1		1	0	1
		0	0	0		0	1	0		0	0	1		0	0	0
		0	1	2		0	2	2		0	0	0		0	0	0
		0	0	2		0	1	1		0	1	0		0	1	0
		1	0	0		2	2	0		0	0	0		0	0	1
		2	0	0		1	2	1		1	0	0		0	0	0
		1	0	0		0	2	0		0	1	1		1	0	0
		0	2	0		4	1	2		0	1	1		1	1	2
		0	2	0		1	0	1		0	0	0		1	0	0
		0	0	0		1	0	1		0	2	0		2	0	1
		0	0	1		1	0	3		0	1	0		0	0	0
		0	0	0		1	2	2		2	0	0		1	0	0
		1	1	0		0	2	0		0	1	0		1	0	0
		0	1	0		1	2	1		0	0	0		0	2	0
		0	0	0		0	1	1		0	0	0		1	0	0
		2	0	2		0	1	0		1	0	0		1	0	1
		1	0	0		2	1	0		0	3	1		0	0	0
		2	0	0		3	2	2		2	1	0		2	0	0
		2	0	0		1	2	0		1	0	0		0	0	0
		1	0	0		2	2	1		2	0	0		0	0	0
		0	0	0		1	0	0		1	0	0		1	0	0
		0	0	0		4	0	2		0	1	1		0	0	0
		0	1	1		5	1	1		3	1	1		1	0	0
		0	0	0		1	2	1		0	0	1		0	0	0
		0	0	0		0	1	0		0	1	0		1	1	1
		0	0	0		1	4	0		1	0	0		0	0	1
		2	0	0		1	0	3		0	0	0		0	0	0
		0	1	0		2	1	1		0	0	0		0	0	0
		0	1	0		1	1	1		1	0	0		0	1	0
		2	0	2		2	1	0		3	0	0		0	0	0
		1	0	0		1	1	2		1	0	0		0	0	0
		1	0	1		0	1	0		1	0	0		0	0	1
		1	0	0		1	2	2		1	0	0		1	0	1
		0	1	2		2	1	1		2	1	0		2	0	1
		0	0	1		3	0	3		0	1	0		2	0	2
		0	0	0		1	0	0		0	1	0		1	2	0
		0	1	0		1	2	0		0	0	0		1	1	2
		1	0	0		1	3	0		0	1	0		0	0	2
		1	0	0		2	1	1		0	0	0		0	0	2
		0	0	0		0	0	1		0	0	2		0	0	0
		2	0	1		1	1	0		0	0	0		0	0	0
		1	0	2		1	1	1		0	1	0		0	1	0
		1	1	0		0	2	0		0	1	0		0	0	0
		2	1	0		1	0	1		1	1	0		0	0	0
		1	0	0		1	1	3		1	0	0		2	0	0
		1	0	0		1	1	0		0	0	1		0	1	0
		0	0	0		1	1	2		0	0	1		0	0	2
		0	0	0		1	2	1		0	1	1		0	1	2
		0	0	0		2	2	1		0	1	1		0	1	0
		0	0	1		0	1	2		0	0	0		0	2	0
		0	0	1		1	1	1		0	0	0		0	1	1
		0	0	0		2	2	2		0	0	0		0	0	1
		0	0	5		1	1	0		0	0	0		2	0	0
		0	0	3		1	2	0		1	0	0		0	0	0
		0	0	2		2	1	2		0	0	1		3	0	0
		0	0	0		2	1	0		0	0	0		1	0	0
		0	0	0		1	1	3		0	0	0		0	0	0
		0	0	0		3	1	2		0	2	0		0	0	2
		0	0	0		1	3	1		0	0	1		1	0	0
		0	0	0		1	2	2		0	0	0		0	2	0
		0	1	1		1	1	1		0	0	0		1	0	0
		0	0	1		1	1	2		0	0	0		0	1	1
		0	0	0		1	0	2		1	0	0		1	0	1
		0	1	0		1	1	0		0	1	0		0	0	0
		0	0	1		3	0	2		0	1	0		1	0	0
		0	1	0		1	1	2		0	1	0		0	0	0
		0	0	1		3	2	1		0	0	0		0	2	1
		0	0	0		0	2	1		0	0	1		0	0	1
		0	0	1		1	3	2		0	2	0		2	0	1
		0	1	1		2	1	2		1	2	0		0	0	0
		0	0	1		2	2	2		0	1	0		0	0	0
		0	0	3		2	0	4		0	0	0		1	0	2
		0	0	0		1	0	2		1	0	0		0	2	1
		0	0	0		1	2	2		0	0	0		1	0	0
		1	0	0		1	2	1		0	0	0		1	0	0
		2	0	0		1	2	0		0	2	0		0	0	0
		1	0	0		1	1	0		0	2	0		0	1	1
		0	0	0		2	0	0		2	0	1		1	1	0
		2	0	0		1	1	0		0	0	2		1	2	2
		2	0	0		1	1	2		0	1	0		0	0	1
		1	0	0		0	1	1		0	0	0		0	1	1
		0	0	0		1	2	0		1	2	0		1	0	0
		2	1	2		1	1	2		0	0	0		1	3	1
		1	0	2		1	1	2		0	0	0		0	2	0
		1	1	1		2	1	1		0	0	0		4	0	2
		2	1	2		0	0	1		1	1	0		0	0	0
		1	1	0		1	0	1		0	0	0		2	0	0
		0	0	0		2	2	2		1	2	0		2	0	0
		1	0	0		0	1	0		0	0	0		0	0	0
		0	0	0		0	1	1		1	1	0		0	1	0
		1	0	0		1	2	0		0	1	0		0	0	0
		1	1	0		1	1	2		0	3	1		0	0	0
		0	0	0		1	1	3		0	0	0		0	0	0
		1	0	0		2	1	1		0	0	0		0	2	0
		1	2	1		1	1	0		0	0	0		2	3	1
		0	0	0		1	1	1		0	1	0		0	0	0
		0	0	1		2	0	2		0	0	0		0	0	0
		0	0	2		0	3	0		1	2	0		0	0	0
		0	0	1		2	1	0		1	1	1		0	0	0
		0	0	1		0	1	3		1	0	1		0	0	0
		0	0	0		2	1	2		0	0	1		0	0	0
		0	0	0		1	2	4		1	0	0		2	1	0
		0	0	0		1	2	0		1	0	0		0	0	2
		1	1	0		2	0	1		0	1	0		0	0	1
		0	0	0		1	1	0		1	1	0		0	0	0
		0	0	1		3	2	2		2	1	0		3	1	1
		2	0	0		1	0	0		2	0	0		0	0	1
		0	1	0		2	1	0		2	0	0		0	0	1
		0	0	1		1	3	0		1	0	0		0	1	0
		0	0	0		1	2	1		2	1	0		0	0	1
		2	2	0		1	2	0		0	0	0		0	0	0
		0	0	0		1	1	0		0	1	0		2	0	1
		0	1	1		1	2	1		1	1	0		2	0	2
		0	0	0		1	0	0		1	1	0		0	0	1
		0	0	1		3	0	4		1	1	0		1	0	0
		2	3	0		1	0	0		2	0	0		0	0	0
		1	0	2		1	2	1		2	0	0		0	0	0
		1	2	0		2	2	0		0	0	0		1	2	1
		0	0	0		2	2	2		2	0	0		0	0	0
		1	0	0		2	1	1		0	1	1		2	1	4
		2	2	0		1	0	1		2	1	0		0	0	0
		2	1	1		1	0	0		1	1	1		0	0	0
		1	0	1		1	1	2		0	0	1		0	0	1
		0	0	1		1	2	3		0	0	0		1	0	0
		0	0	2		1	1	3		1	0	0		1	0	0
		3	0	1		1	0	0		0	0	1		0	0	0
		2	0	1		2	0	1		1	1	1		0	2	0
		0	0	0		1	1	3		0	0	0		0	1	0
		0	0	2		1	1	0		0	0	0		0	0	1
		0	1	1		1	1	0		0	1	0		0	0	0
		0	1	0		1	1	0		0	1	1		0	0	0
		2	2	1		1	1	0		2	0	1		2	0	1
		1	1	1		1	1	2		0	0	1		0	0	0
		1	2	1		0	1	1		1	2	0		0	1	0
		0	0	1		0	2	3		0	2	0		0	0	0
		0	1	1		1	2	1		1	1	0		0	0	1
		0	0	1		1	1	1		1	0	0		1	0	0
		0	0	1		1	1	0		2	0	0		0	1	0
		0	1	1		3	0	0		0	0	1		1	0	1
		3	1	1		1	1	0		0	0	0		0	0	1
		0	0	0		1	1	1		0	1	0		1	3	0
		0	0	0		2	1	0		0	3	1		1	1	1
		0	0	0		0	2	0		1	1	1		0	1	0
		1	0	1		2	1	2		1	1	0		0	0	0
		0	1	0		1	1	0		0	0	0		0	0	0
		0	1	0		1	1	0		1	1	0		0	0	1
		1	0	0		0	1	3		1	0	0		1	0	0
		0	0	0		4	1	0		0	3	0		0	0	0
		2	0	0		1	1	1		1	0	0		1	2	0
		0	1	0		0	1	0		0	1	0		0	0	2
		0	0	0		0	1	0		0	0	0		0	1	1
		2	1	0		1	2	1		1	0	0		1	2	0
		1	0	0		0	1	2		0	1	0		0	0	0
		1	0	0		0	2	0		0	0	0		2	0	0
		0	1	0		0	1	2		1	2	0		0	1	0
		0	0	0		1	1	1		0	0	0		0	2	0
		1	0	0		0	2	0		0	0	0		0	0	3
		3	1	0		1	1	1		0	0	0		0	0	0
		0	1	0		4	0	0		0	0	0		1	0	0
		0	1	0		0	2	0		1	0	0		0	0	0
		1	0	1		0	2	2		1	0	0		0	0	0
		0	0	1		0	1	0		2	1	0		0	0	0
		1	1	1		2	3	2		1	1	1		0	0	0
		0	0	1		0	0	1		1	0	1		0	0	0
		1	0	1		0	1	1		1	2	1		0	0	0
		1	0	1		0	1	1		3	1	1		1	2	2
		0	0	0		2	2	0		0	1	0		0	0	1
		0	0	0		1	1	1		0	0	0		0	0	0
		0	1	1		3	1	2		0	0	1		0	0	0
		2	0	0		4	1	2		0	0	0		0	0	0
		0	0	1		2	1	1		0	0	0		2	0	1
		0	0	1		4	0	1		0	1	0		1	0	1
		0	0	0		1	1	2		3	0	0		0	0	1
		0	0	0		2	2	2		0	1	0		0	1	0
		0	2	1		1	1	3		2	0	0		0	1	0
		0	0	1		1	2	1		2	0	1		0	4	0
		0	0	1		2	2	1		0	0	1		2	0	1
		0	1	1		1	2	0		1	0	1		0	0	2
		0	0	1		2	1	0		0	0	0		0	0	0
		0	0	0		2	3	1		1	0	1		0	1	0
		1	0	0		3	1	2		0	0	1		0	2	0
		0	0	0		0	2	1		0	1	0		0	3	1
		0	0	0		1	1	2		0	0	0		0	0	0
		2	1	0		2	2	2		0	0	0		1	0	0
		0	0	1		2	1	1		1	0	1		0	1	0
		1	0	0		0	0	2		2	0	1		1	0	1
		1	0	0		2	0	2		0	1	0		0	0	0
		1	1	1		0	0	1		1	0	0		0	1	0
		0	1	1		1	1	1		2	0	0		1	0	0
		0	0	0		0	2	2		0	1	0		0	0	0
		1	0	0		0	2	1		1	0	1		0	0	1
		0	0	1		0	0	3		1	1	1		0	0	0
		0	1	0		0	1	1		1	0	0		2	0	0
		0	1	0		0	1	2		0	0	0		1	0	0
		0	0	0		1	1	0		1	0	0		1	0	0
		1	0	0		0	2	0		0	1	0		1	0	0
		0	0	1		0	1	1		0	1	0		0	0	0
		0	1	0		0	1	1		0	1	1		0	0	0
		0	1	0		1	0	2		3	3	1		1	1	2
		1	0	0		1	1	2		3	0	0		0	0	1
		0	0	0		0	1	2		0	1	0		1	2	0
		0	1	1		0	1	2		1	0	2		0	0	1
		0	0	1		4	1	2		0	2	0		1	2	1
		0	0	0		2	0	1		0	1	0		0	0	0
		0	1	0		2	1	1		0	2	0		0	1	0
		0	0	3		2	0	1		0	1	0		1	1	0
		1	0	0		1	0	1		0	1	1		0	1	1
		2	0	0		3	1	0		1	0	0		0	0	2
		0	1	0		0	1	0		0	2	0		1	0	2
		1	0	0		0	0	0		0	1	0		0	0	1
		0	0	0		1	2	1		1	2	0		2	0	0
		0	2	0		1	1	1		0	0	0		0	0	0
		0	0	2		1	0	4		0	0	2		0	0	1
		0	2	1		1	1	1		4	0	0		0	1	0
		0	0	0		2	1	1		0	0	0		0	0	0
		0	1	0		2	1	1		0	0	1		2	0	1
		0	1	0		0	1	2		1	0	0		0	0	0
		2	1	0		0	1	1		0	0	1		0	1	1
		1	2	0		1	1	2		0	0	1		1	0	1
		0	1	0		1	1	1		1	0	1		0	0	0
		0	0	0		1	1	2		0	0	0		0	0	0
		2	0	0		0	0	0		0	2	0		1	0	0
		0	0	0		0	0	2		0	0	0		0	0	0
		0	0	0		0	0	0		0	2	0		0	0	0
		1	0	1		2	0	3		0	0	1		1	0	1
		2	0	1		1	2	1		0	0	0		3	0	1
		0	0	0		2	3	0		0	0	0		1	0	1
		0	0	0		0	1	0		0	0	0		1	1	2
		0	2	1		1	0	2		0	0	1		0	0	0
		0	1	0		1	0	0		1	1	1		1	2	0
		1	0	1		1	0	1		0	2	1		0	2	0
		0	1	0		1	0	1		0	0	1		0	0	0
		1	0	0		1	1	2		2	0	0		2	0	0
		1	0	0		0	1	1		1	0	0		1	0	0
		0	4	0		2	2	1		1	0	0		0	0	0
		0	0	0		1	1	0		1	0	0		0	0	1
		0	2	0		2	1	0		2	1	0		1	0	0
		0	0	0		0	1	1		1	1	0		1	2	0
		0	1	0		1	1	2		0	0	0		0	1	1
		1	0	0		1	1	2		0	0	0		0	2	0
		1	0	1		1	1	0		0	1	1		0	0	0
		1	0	0		2	2	3		0	0	1		1	0	0
		0	0	2		0	1	1		0	1	1		0	0	0
		0	0	0		4	2	0		0	1	1		2	1	1
		0	0	0		0	1	0		0	0	0		1	0	0
		0	0	0		4	1	3		2	0	0		0	0	0
		0	0	0		3	3	0		0	0	1		0	0	0
		0	0	0		1	0	1		0	0	1		0	0	1
		0	2	1		1	1	0		0	0	1		0	0	1
		0	2	1		0	2	1		1	1	0		2	0	0
		0	2	0		1	1	2		0	1	0		0	0	0
		0	3	0		1	2	2		0	1	0		0	0	0
		0	0	2		1	1	1		1	2	0		0	2	0
		0	0	0		0	1	2		2	0	0		0	1	0
		0	1	2		2	1	1		0	1	1		0	0	0
		0	1	0		1	1	0		0	0	1		0	1	1
		0	0	0		1	2	1		0	1	1		1	1	2
		0	0	0		2	2	2		0	0	0		0	0	1
		0	0	0		1	1	1		0	2	1		1	0	2
		1	0	0		1	1	2		0	1	1		0	0	1
		0	0	1		1	1	1		0	0	1		0	1	0
		0	2	0		2	1	2		0	1	0		1	2	0
		0	1	0		1	0	1		0	0	0		0	2	0
		0	2	0		1	0	2		0	0	0		0	1	0
		0	1	0		0	2	0		0	0	0		1	0	1
		1	0	0		0	1	2		1	0	0		0	0	1
		2	0	1		0	0	1		0	0	0		0	1	1
		0	2	1		2	0	1		1	2	0		1	0	0
				2		1	0	2		0	0	0		0		0
				0		1	0	0		0	3	1		2
				1		4	1	3		0	0	0
				1		4	1	0		1	0	0
				2		2	0	1		0	0	0
				2		0	0	1		1	1	0
				1		0	0	1		0	1	0
				0		0		2		1	1	1
				0		0		4		2	1	1
				0		0		1		0	1	0
				1		0		1		2	1	0
				0		1		3		2	1	0
						1		2		1	2	0
						1		1		0	0	0
						1				0	1	2
						0				0	0	2
						1				0	1	0
						3				1	0	0
						2				1	0	0
						2				1	1	0
						0				0	1
						2				3	0
						2				2	3
						1				0	1
						2				0	1
						2				0	0
						2				1	1
						2				1	1
						2				0	1
						0				0	0
						4				0	0
						1				1	1
						1				2
						1				0
						0				0
						2				0
						3				0
						0				2
						1				2
						0				0
						1				1
						1				0
						0				0
						0				0
						1				0
						1				1
						2				0
						2				0
						0				2
						0				1
						1				0
						0				1
						1				0
						2				0
						1				0
						0				2
						1				0
						3				1
						0				0
						1				0
						2				0
						1				0
						2				0
						3				0
						2				1
						3				1
						1				0
						1				0
						0				0
						2				0
						2				2
						1				0
						0				3
						2				2
						0				0
						1				0
						1				1
						1				1
						0				0
						0				0
						0				1
						0				1
						0				1
						3				2
						4				1
						2				1
										0
										0
										0
										0
										0
										0
										0
										0
										0
										0
										2
										0
										1
										0
										1
										1
positive cells		45	32	34		186	133	137		73	50	14		57	53	46
		500	500	512		586	507	514		602	532	520		501	500	501
