# Supplementary material for: Essential roles of Caspase-3 in facilitating Myc-induced genetic instability and carcinogenesis
Source: eLife. 2017 Jul 10;6:e26371. doi: 10.7554/eLife.26371 (PMC5550274; doi:10.7554/eLife.26371)
Supplement: Figure 1—source data 3. — DOI: http://dx.doi.org/10.7554/eLife.26371.006 [file elife-26371-fig1-data3.xlsx]

## Sheet: Sheet1
Chromosome Assay - 50+ cells were oberserved in triplicate for chromosome aberrations. Cells were scored for dicentrics, breaks, and double minutes	Set1	Set1	Set2	Set2	Set3	Set3			Set1	Set1	Set2	Set2	Set3	Set3			Set1	Set1	Set2	Set2	Set3	Set3			Set1	Set1	Set2	Set2	Set3	Set3
Vector	Chromosome	abberations	Chromosome	abberations	Chromosome	abberations		MYC	Chromosome No.	Abberations/cell	Chromosome Np.	Abberations	Chromosome No.	Abberations/cell		Casp3	Chromosome No.	Abberations/cell	Chromosome No.	Abberations/cell	Chromosome No.	Abberations/cell		Casp3 Myc	Chromosome No.	Aberrations/cell	Chromosome No.	Aberrations/cell	Chromosome No.	Aberrations/cell
	47	0	47	0	47	0			49	0	44	0	48	0			47	0	47	0	47	0			43	0	46	0	47	0
	46	0	47	0	47	0			48	0	47	1	46	0			47	0	46	0	47	0			47	0	47	0	47	0
	47	0	46	0	46	1			47	1	42	0	47	0			47	0	47	0	45	0			47	0	47	0	46	1
	45	0	47	0	47	0			50	0	37	0	46	1			47	0	47	0	51	0			47	1	46	0	43	0
	47	0	45	0	47	0			48	0	45	0	47	1			47	0	46	0	48	0			47	0	49	0	47	0
	45	0	48	0	47	1			46	0	48	0	47	0			48	0	45	0	44	0			46	0	46	0	47	0
	47	0	48	0	47	0			45	0	46	0	47	0			47	0	47	0	47	0			47	0	47	0	47	0
	47	0	47	0	47	0			46	0	48	0	43	1			44	0	47	0	47	0			47	1	47	0	47	0
	46	1	45	0	46	0			48	0	44	0	45	0			47	0	46	0	50	0			47	0	47	0	46	0
	47	0	47	0	46	0			48	1	47	1	46	0			47	0	46	0	43	0			49	0	47	0	45	0
	47	0	43	0	47	0			48	0	47	0	45	0			47	0	47	0	45	0			45	0	47	0	48	0
	47	0	47	0	45	0			47	1	55	0	47	0			46	0	45	0	47	0			47	0	47	0	48	0
	47	0	46	0	47	1			50	1	46	0	46	0			46	0	49	0	47	0			47	0	47	0	45	0
	46	0	47	0	46	0			48	0	45	0	43	0			45	0	47	0	49	0			47	0	46	0	45	0
	47	0	47	0	47	0			47	0	47	0	51	0			47	0	45	0	45	0			46	0	47	0	46	0
	46	0	49	0	44	0			49	0	46	0	47	0			47	0	47	0	52	0			47	0	48	0	44	0
	47	0	46	0	47	0			47	0	47	1	46	0			47	1	46	0	47	0			47	0	47	0	47	0
	47	0	47	0	46	0			47	0	47	0	47	0			46	0	49	0	50	0			47	0	47	0	48	0
	47	0	47	0	47	0			47	0	47	0	47	0			47	0	45	0	48	0			46	0	44	1	46	0
	47	0	47	0	46	0			45	0	46	2	47	0			47	0	45	0	50	0			46	0	47	0	47	0
	48	0	48	0	47	0			47	0	45	0	47	0			47	0	47	0	55	0			48	0	47	0	43	0
	47	0	49	1	47	0			48	0	47	0	47	0			47	0	47	0	48	0			46	0	47	0	47	0
	44	0	47	0	46	0			46	0	47	0	47	0			47	0	48	0	47	0			47	0	47	0	50	0
	47	0	46	1	45	0			47	0	44	0	47	0			48	1	48	0	49	0			47	0	46	0	46	0
	47	0	43	0	47	0			44	0	46	0	47	1			46	0	47	0	47	0			47	0	46	0	49	0
	47	0	47	0	47	0			50	0	41	0	47	0			46	0	47	0	47	1			47	0	45	0	46	1
	47	0	47	0	46	0			44	0	48	0	47	0			47	0	47	0	47	0			47	0	46	0	47	0
	47	0	46	0	47	0			49	0	45	0	46	0			47	0	47	0	43	0			47	1	44	0	48	0
	47	0	47	0	47	0			46	1	45	0	44	0			47	0	48	0	48	0			47	0	49	0	49	0
	47	0	47	0	44	0			47	0	46	1	47	0			47	0	44	0	45	0			47	0	44	0	47	0
	49	0	47	0	46	0			51	0	43	0	47	0			47	0	47	0	46	0			48	0	47	0	47	0
	43	0	47	0	44	0			47	0	45	1	46	1			47	0	46	0	47	0			45	1	46	1	47	1
	46	0	45	0	48	0			44	0	47	0	46	0			47	0	47	0	46	0			47	0	47	0	47	0
	47	0	47	0	47	0			48	0	61	0	44	2			47	0	47	1	46	0			47	0	42	0	47	0
	46	0	46	0	45	0			47	0	45	0	48	0			47	1	47	0	47	0			48	0	47	0	47	0
	45	0	46	0	46	0			47	0	44	0	47	0			47	0	46	0	47	0			47	0	47	0	45	0
	51	0	47	0	44	0			48	0	46	0	46	1			45	0	46	1	47	0			47	0	47	0	48	0
	48	0	46	0	48	0			44	0	45	0	47	0			45	0	47	0	47	0			46	0	46	0	45	0
	45	0	47	0	47	0			31	1	43	0	47	0			46	0	47	0	47	0			44	0	47	0	47	0
	47	0	47	0	47	0			47	0	47	0	47	0			47	0	47	0	48	0			47	0	47	0	47	0
	47	0	46	1	47	0			47	0	48	0	47	0			46	0	47	0	46	0			46	0	47	0	47	0
	47	0	47	0	47	0			47	0	44	0	47	0			47	0	45	0	47	0			47	0	47	0	47	0
	48	0	47	0	47	0			47	0	47	0	47	0			47	0	47	0	47	0			47	0	47	0	47	0
	49	0	46	0	45	0			49	0	46	0	50	0			47	0	44	0	47	0			45	0	46	0	45	0
	47	1	47	1	44	0			47	0	46	0	48	1			46	0	46	0	46	0			47	0	46	1	47	0
	47	0	47	0	46	0			42	1	44	0	50	0			47	0	46	0	47	0			46	0	47	0	47	0
	45	0	47	0	46	0			46	1	47	1	46	0			46	0	46	0	47	1			47	0	47	0	46	1
	42	0	46	0	47	0			47	0	42	2	48	0			45	0	47	0	48	0			47	0	45	0	47	0
	44	1	47	0	47	1			47	0	47	0	47	0			44	0	46	0	47	0			47	0	47	0	47	0
	43	0	47	0	47	0			47	0	47	1	40	0			47	0	45	0	46	0			49	0	48	0	47	0
	45	0	46.64	0.08	46.34	0.08			46.76	0.16	44	0	47	0			47	0	47	0	47.22	0.04			46.72	0.08	46.54	0.06	46.64	0.08
Average No.	46.4902	3									40	0	47	1			47	0	47	0
Rate of Aberration		0.0588235									55	4	47	0			45	0	45	0
											47	0	47	0			46	0	46	1
											37	0	45	0			45	0	47	0
											44	0	47	0			48	0	48	0
											47	1	46	0			46.5536	3	49	0
											41	0	46	0				0.0535714	46	1
											45.7586	16	46	1					47	0
												0.275862	44	0					47	0
													47	1					46	0
													47	0					46.5574	4
													46	0						0.0655738
													47	1
													47	0
													46.5385	13
														0.2
