# Supplementary material for: Essential roles of Caspase-3 in facilitating Myc-induced genetic instability and carcinogenesis
Source: eLife. 2017 Jul 10;6:e26371. doi: 10.7554/eLife.26371 (PMC5550274; doi:10.7554/eLife.26371)
Supplement: Figure 1—source data 4. — DOI: http://dx.doi.org/10.7554/eLife.26371.007 [file elife-26371-fig1-data4.xlsx]

## Sheet: Sheet1
Gamma H2AX Assay - G1 synchronized cells were scored for Gamma H2AX. A positive cell was any cell with at least 1 foci. We counted the total number of foci and the number of positive cells. Numbers indicate the number of foci per cell. At least 500 cells were observed in triplicate																		Statistics for bar graphs		Adjusted p-values were calculated in Prism and included in legend
	Cell line	MCF10A, gH2AX foci/cell, Set1	Set 2	Set 3		Myc, gH2AX foci /cell	set 2	set 3		Caspase 3 KO, gH2AX foci/cell	set 2	set 3		Casp3 Myc, gH2AX foci/cell	set2	set3		Gamma H2AX stats
		0	1	1		0	0	0		0	0	0		0	1	0		Cell Line	MCF10a				Myc				Caspase 3 KO				Casp3 Myc
		0	0	0		2	0	1		0	0	0		0	1	0			0.434	0.346	0.386719		1.17577	1.08876	0.951362		0.534884	0.484962	0.309615		0.538922	0.448	0.439122
		1	1	0		0	0	0		1	1	0		0	0	0		Average	0.388906				1.07196				0.443154				0.475348
		0	0	2		0	0	0		1	0	0		1	0	1		Stand Dev	0.0440408				0.113142				0.118311				0.0552355
		0	0	1		2	1	1		0	0	0		0	0	0		SEM	0.0254269				0.0653225				0.0683067				0.0318902
		0	0	1		3	3	0		0	2	1		0	0	1
		0	0	0		4	0	1		1	0	0		1	1	0
		0	0	0		1	1	1		1	0	0		1	0	0
		0	1	0		0	1	0		1	0	1		1	1	0
		0	0	0		0	0	1		0	0	1		1	0	0
		0	1	0		0	0	0		1	1	1		2	0	0
		0	1	0		2	2	0		1	2	1		1	0	1
		1	1	1		1	1	2		0	3	0		1	0	0
		0	0	0		0	3	1		0	0	0		0	1	0
		0	0	0		1	1	2		0	0	0		1	0	0
		0	1	0		1	1	1		0	0	0		1	0	1
		0	0	0		0	0	1		0	0	0		1	2	1
		1	0	1		1	3	0		0	2	0		0	0	0
		0	0	1		2	2	1		0	1	0		0	1	0
		0	0	0		0	1	0		0	0	0		1	1	0
		0	0	0		2	1	0		0	2	0		1	0	0
		1	0	1		0	1	0		0	0	3		0	2	0
		0	1	0		2	0	1		0	0	2		0	0	0
		0	0	0		3	1	0		0	0	1		0	0	2
		0	0	0		2	1	0		0	0	1		0	0	1
		0	0	0		0	2	1		1	1	0		1	0	2
		0	0	1		0	2	3		1	2	0		1	1	1
		0	0	0		0	2	0		1	1	0		1	1	0
		1	0	1		0	0	1		1	1	0		1	0	0
		0	0	0		0	1	0		0	0	0		1	0	0
		0	0	0		1	2	1		0	1	0		1	1	1
		1	0	1		1	1	1		0	1	0		0	1	0
		0	0	0		0	1	0		0	0	0		0	0	0
		0	0	0		1	0	3		0	0	0		0	0	0
		0	1	0		2	0	0		0	0	0		0	0	0
		0	1	0		3	2	1		0	0	0		0	0	1
		0	0	0		0	1	1		2	0	0		2	0	0
		0	0	0		0	1	0		1	0	0		1	0	0
		0	0	0		2	0	0		1	1	0		2	0	0
		0	0	0		0	2	1		0	1	0		1	0	2
		1	2	0		1	1	1		0	0	0		0	0	0
		0	0	0		4	2	0		0	0	1		0	1	0
		0	0	1		2	1	2		0	0	0		0	1	0
		0	0	0		0	1	0		0	0	0		2	0	0
		0	0	0		0	0	1		0	0	0		1	0	0
		0	0	0		0	2	1		0	1	0		1	0	0
		1	0	1		0	2	0		1	1	0		2	0	0
		0	0	0		0	1	0		1	0	0		1	0	0
		0	0	0		0	1	1		0	0	1		2	0	0
		0	0	0		2	0	1		0	0	1		2	4	0
		0	0	0		0	2	0		0	0	0		1	0	1
		0	0	0		0	1	0		0	0	0		1	0	0
		1	0	1		2	2	0		0	1	0		1	0	0
		0	0	0		3	1	1		1	1	0		0	0	0
		1	0	0		3	1	1		1	0	0		0	1	1
		1	0	0		0	1	1		1	0	0		0	1	0
		0	0	0		0	2	0		0	1	0		0	0	0
		0	0	1		1	2	1		0	0	1		1	0	0
		0	0	0		0	1	1		2	0	1		0	1	0
		0	0	0		1	2	0		0	1	1		1	0	2
		0	1	0		0	1	1		0	2	0		2	0	2
		1	0	0		1	2	1		0	2	0		1	1	0
		1	0	0		0	1	0		1	1	2		1	1	0
		1	0	0		2	1	0		0	0	1		1	1	0
		0	0	0		0	1	1		0	0	0		1	0	0
		0	1	0		0	1	2		0	0	0		1	0	2
		0	0	0		0	0	1		0	0	0		1	1	1
		0	0	1		2	3	2		0	0	1		1	0	1
		0	0	0		2	1	0		0	0	2		0	0	0
		0	0	0		0	1	0		0	0	0		0	0	1
		0	1	0		0	1	1		0	0	0		0	0	0
		0	0	0		0	1	0		0	0	0		0	0	0
		0	1	0		1	1	0		0	0	0		3	1	2
		0	0	0		3	1	2		0	0	0		0	1	0
		0	0	0		0	1	1		1	0	1		0	0	0
		0	1	0		3	0	1		0	0	1		2	0	0
		0	0	0		1	0	0		0	0	1		0	1	0
		0	0	0		2	0	0		0	1	0		0	0	1
		0	0	1		2	1	1		0	0	0		0	1	1
		0	0	0		2	1	0		0	0	0		0	1	0
		0	1	0		1	0	1		0	0	0		2	0	1
		1	0	0		2	0	1		0	1	0		1	0	0
		0	0	0		0	1	1		0	0	1		1	0	1
		0	0	0		0	0	1		0	1	0		1	0	0
		0	1	0		0	1	3		0	1	0		0	0	1
		0	0	0		0	1	0		2	0	0		1	0	0
		0	0	1		1	1	0		0	0	0		1	1	2
		1	0	0		0	2	1		1	0	0		0	2	0
		0	0	0		2	1	0		1	1	0		0	0	0
		0	0	0		1	2	2		1	0	1		1	0	1
		0	0	0		1	1	2		0	0	2		0	0	0
		0	1	0		1	1	1		1	1	1		0	1	0
		0	0	0		0	0	1		0	1	1		1	0	0
		0	0	0		2	2	2		0	1	0		3	1	0
		1	1	3		3	1	1		0	0	1		1	0	0
		0	0	1		0	1	1		0	0	0		1	0	0
		0	0	0		1	3	0		0	0	1		0	0	0
		0	0	0		1	1	2		0	0	1		1	0	0
		0	0	0		1	2	0		0	0	0		0	2	0
		0	0	0		1	2	2		0	2	0		0	0	1
		0	0	0		1	1	1		0	1	0		2	2	0
		0	0	0		1	1	0		0	1	0		1	0	1
		1	0	0		1	1	1		2	1	0		0	1	3
		1	1	2		2	1	0		1	0	0		0	4	0
		0	0	0		1	1	1		0	0	1		1	0	1
		0	0	0		0	2	2		0	0	1		1	0	0
		0	0	0		1	1	0		1	0	1		0	6	1
		0	0	0		1	2	0		0	1	0		0	0	1
		0	0	0		2	0	0		0	0	0		0	0	0
		0	0	1		2	3	2		0	1	0		1	0	2
		0	0	1		1	0	0		0	2	1		0	0	0
		0	0	0		3	2	0		0	1	1		0	0	2
		0	0	0		1	4	0		0	0	1		0	0	2
		0	0	1		0	1	0		3	0	0		0	0	0
		0	0	0		2	1	1		1	0	0		0	0	0
		0	0	0		3	1	0		0	0	0		1	0	0
		0	0	0		1	2	1		0	0	1		2	0	0
		0	0	0		1	1	0		0	0	0		2	1	0
		0	0	0		1	1	1		0	3	1		0	0	0
		0	0	0		1	0	0		0	0	1		0	2	3
		1	0	1		2	1	0		0	1	0		0	2	2
		1	0	2		1	1	1		0	0	0		0	0	1
		0	0	2		2	0	1		2	1	0		0	0	3
		0	0	0		1	1	0		0	1	0		0	0	0
		0	0	0		2	1	1		1	0	0		2	0	0
		0	0	0		2	0	1		0	0	0		0	0	0
		0	0	0		1	0	0		1	0	1		0	0	0
		0	0	0		1	1	0		1	0	0		0	2	2
		0	0	1		1	0	0		0	1	1		0	1	1
		0	0	0		1	0	1		0	1	0		0	2	0
		0	0	0		1	1	3		1	0	0		0	0	0
		0	0	0		2	1	0		1	1	1		0	2	0
		1	0	1		1	1	0		0	0	0		0	2	0
		0	0	0		1	1	1		0	0	0		1	2	1
		0	0	0		0	1	0		1	0	0		1	0	1
		0	0	0		0	1	1		0	0	0		1	0	0
		0	0	0		2	1	1		1	0	1		0	0	1
		0	0	2		0	0	0		1	0	1		0	0	0
		0	0	1		2	1	0		0	0	1		0	0	2
		0	0	0		1	1	3		0	1	1		0	0	0
		0	0	0		3	1	0		0	0	0		2	0	1
		0	0	0		2	1	0		1	1	1		1	0	2
		0	0	0		0	0	1		2	0	0		0	0	0
		0	0	2		2	2	0		1	0	0		1	0	0
		0	1	1		1	1	1		1	0	0		0	0	1
		0	0	0		1	0	2		1	0	0		0	0	0
		0	0	0		2	1	1		0	0	0		0	1	0
		0	0	0		1	2	1		1	0	1		2	0	0
		2	0	0		2	2	0		2	0	0		0	0	1
		1	0	1		2	0	0		0	0	0		0	0	1
		2	0	1		1	1	0		1	0	0		0	0	0
		0	0	1		2	2	2		1	0	0		0	0	1
		1	0	0		3	1	1		0	0	0		0	1	0
		1	0	0		2	1	0		1	0	0		0	0	0
		0	0	0		1	1	1		2	2	0		0	0	1
		2	0	0		2	1	0		2	0	0		0	0	1
		1	0	0		1	1	1		2	2	0		0	0	0
		1	1	0		1	1	1		3	0	1		0	0	0
		0	0	0		1	2	0		1	0	1		1	0	0
		1	2	0		2	0	0		0	0	0		0	0	0
		1	0	1		1	2	0		0	0	0		0	0	0
		1	0	4		1	1	2		0	0	1		0	0	0
		1	0	0		2	0	0		0	0	1		0	0	0
		1	0	0		3	0	0		0	0	1		1	2	2
		2	0	0		3	0	2		0	0	0		0	0	0
		2	1	0		1	0	0		0	0	0		0	1	0
		0	1	1		1	2	1		0	0	1		0	1	1
		0	0	0		1	0	0		2	0	1		1	0	1
		1	0	0		1	0	0		0	0	1		0	0	0
		1	2	0		2	3	0		0	0	0		1	0	2
		2	0	0		1	1	2		2	0	0		0	0	0
		0	2	0		1	2	2		2	0	0		1	0	0
		1	0	0		1	1	0		0	0	0		3	0	0
		0	0	0		1	1	1		2	0	0		1	1	0
		1	0	1		0	1	1		0	0	0		1	2	0
		2	0	0		2	2	0		0	1	0		4	1	0
		1	0	0		0	2	0		1	1	0		1	0	0
		0	1	0		2	2	3		1	0	1		1	2	1
		0	0	0		2	0	0		1	0	1		0	0	1
		0	0	1		1	3	0		0	0	0		0	1	0
		0	0	1		1	1	1		0	0	1		0	1	1
		0	0	0		4	1	3		1	0	0		0	0	0
		0	0	0		2	1	0		0	0	0		1	2	0
		1	1	0		1	1	0		2	0	0		0	1	0
		1	1	0		1	1	2		2	0	0		0	0	0
		1	2	0		2	0	1		0	0	0		1	1	1
		1	0	0		2	1	2		2	0	0		0	0	0
		1	1	0		1	0	1		2	0	0		2	1	0
		1	1	0		1	1	2		1	1	2		1	0	0
		1	2	0		2	1	0		1	1	0		0	0	0
		0	2	0		2	1	0		0	0	0		1	2	0
		0	1	0		1	1	3		0	0	0		0	0	0
		1	0	0		1	2	0		0	1	0		1	1	1
		1	0	1		1	2	0		0	2	0		0	0	1
		2	0	1		2	1	2		1	0	0		0	0	0
		1	1	0		1	1	0		1	0	0		0	0	1
		1	0	0		1	3	1		0	1	0		1	0	0
		0	0	0		0	1	2		0	1	0		0	2	0
		0	0	0		0	1	0		1	0	0		1	5	1
		0	0	0		2	0	2		0	0	0		0	0	0
		1	0	0		2	1	1		0	0	0		0	0	0
		1	0	0		1	0	1		1	2	0		0	0	0
		2	1	0		1	1	0		2	0	0		0	0	0
		0	2	0		1	1	0		1	0	0		1	0	0
		1	1	1		1	1	1		1	0	0		0	1	0
		1	1	0		1	2	0		1	0	0		0	0	1
		1	0	1		1	1	3		0	0	2		0	1	0
		1	2	1		1	1	2		0	0	0		2	0	1
		1	1	1		1	1	0		1	1	0		0	0	0
		1	0	0		2	1	0		1	2	0		0	1	0
		0	0	1		2	1	0		0	0	0		0	0	0
		1	1	1		4	1	2		1	0	0		0	0	0
		0	0	0		3	1	0		0	0	0		0	0	0
		2	1	0		2	2	0		0	0	1		0	0	0
		0	1	0		1	1	0		1	2	0		2	1	0
		1	0	0		2	2	1		1	0	0		1	1	2
		0	0	0		0	2	0		1	0	0		2	1	0
		0	0	0		1	0	2		2	0	1			0	0
		2	0	2		1	1	0		0	0	0		0	0	0
		1	1	0		1	1	2		2	1	0		2	0	0
		0	0	0		0	0	2		1	3	0		0	1	0
		0	0	0		1	2	0		0	1	0		1	0	0
		0	0	1		1	2	0		1	0	1		2	0	0
		0	1	0		4	1	2		1	0	0		2	0	0
		1	0	1		2	1	1		0	0	1		3	0	0
		1	0	0		2	1	0		2	2	0		0	0	2
		1	1	0		0	2	0		2	0	0		1	1	1
		1	0	0		1	2	0		2	0	0		1	0	0
		2	0	0		1	1	1		0	0	0		1	0	0
		2	0	0		0	0	0		1	1	0		0	0	1
		0	1	0		0	1	0		1	0	2		0	0	1
		0	1	1		0	0	0		0	1	1		1	6	0
		1	1	1		0	1	1		2	0	1		1	0	1
		0	0	0		0	1	0		0	0	1		0	0	0
		0	1	2		0	2	2		0	0	0		0	0	0
		0	0	2		0	1	1		0	1	0		0	1	0
		1	0	0		2	2	0		0	0	0		0	0	1
		2	0	0		1	2	1		1	0	0		0	0	0
		1	0	0		0	2	0		0	1	1		1	0	0
		0	2	0		4	1	2		0	1	1		1	1	2
		0	2	0		1	0	1		0	0	0		1	0	0
		0	0	0		1	0	1		0	2	0		2	0	1
		0	0	1		1	0	3		0	1	0		0	0	0
		0	0	0		1	2	2		2	0	0		1	0	0
		1	1	0		0	2	0		0	1	0		1	0	0
		0	1	0		1	2	1		0	0	0		0	2	0
		0	0	0		0	1	1		0	0	0		1	0	0
		2	0	2		0	1	0		1	0	0		1	0	1
		1	0	0		2	1	0		0	3	1		0	0	0
		2	0	0		3	2	2		2	1	0		2	0	0
		2	0	0		1	2	0		1	0	0		0	0	0
		1	0	0		2	2	1		2	0	0		0	0	0
		0	0	0		1	0	0		1	0	0		1	0	0
		0	0	0		4	0	2		0	1	1		0	0	0
		0	1	1		5	1	1		3	1	1		1	0	0
		0	0	0		1	2	1		0	0	1		0	0	0
		0	0	0		0	1	0		0	1	0		1	1	1
		0	0	0		1	4	0		1	0	0		0	0	1
		2	0	0		1	0	3		0	0	0		0	0	0
		0	1	0		2	1	1		0	0	0		0	0	0
		0	1	0		1	1	1		1	0	0		0	1	0
		2	0	2		2	1	0		3	0	0		0	0	0
		1	0	0		1	1	2		1	0	0		0	0	0
		1	0	1		0	1	0		1	0	0		0	0	1
		1	0	0		1	2	2		1	0	0		1	0	1
		0	1	2		2	1	1		2	1	0		2	0	1
		0	0	1		3	0	3		0	1	0		2	0	2
		0	0	0		1	0	0		0	1	0		1	2	0
		0	1	0		1	2	0		0	0	0		1	1	2
		1	0	0		1	3	0		0	1	0		0	0	2
		1	0	0		2	1	1		0	0	0		0	0	2
		0	0	0		0	0	1		0	0	2		0	0	0
		2	0	1		1	1	0		0	0	0		0	0	0
		1	0	2		1	1	1		0	1	0		0	1	0
		1	1	0		0	2	0		0	1	0		0	0	0
		2	1	0		1	0	1		1	1	0		0	0	0
		1	0	0		1	1	3		1	0	0		2	0	0
		1	0	0		1	1	0		0	0	1		0	1	0
		0	0	0		1	1	2		0	0	1		0	0	2
		0	0	0		1	2	1		0	1	1		0	1	2
		0	0	0		2	2	1		0	1	1		0	1	0
		0	0	1		0	1	2		0	0	0		0	2	0
		0	0	1		1	1	1		0	0	0		0	1	1
		0	0	0		2	2	2		0	0	0		0	0	1
		0	0	5		1	1	0		0	0	0		2	0	0
		0	0	3		1	2	0		1	0	0		0	0	0
		0	0	2		2	1	2		0	0	1		3	0	0
		0	0	0		2	1	0		0	0	0		1	0	0
		0	0	0		1	1	3		0	0	0		0	0	0
		0	0	0		3	1	2		0	2	0		0	0	2
		0	0	0		1	3	1		0	0	1		1	0	0
		0	0	0		1	2	2		0	0	0		0	2	0
		0	1	1		1	1	1		0	0	0		1	0	0
		0	0	1		1	1	2		0	0	0		0	1	1
		0	0	0		1	0	2		1	0	0		1	0	1
		0	1	0		1	1	0		0	1	0		0	0	0
		0	0	1		3	0	2		0	1	0		1	0	0
		0	1	0		1	1	2		0	1	0		0	0	0
		0	0	1		3	2	1		0	0	0		0	2	1
		0	0	0		0	2	1		0	0	1		0	0	1
		0	0	1		1	3	2		0	2	0		2	0	1
		0	1	1		2	1	2		1	2	0		0	0	0
		0	0	1		2	2	2		0	1	0		0	0	0
		0	0	3		2	0	4		0	0	0		1	0	2
		0	0	0		1	0	2		1	0	0		0	2	1
		0	0	0		1	2	2		0	0	0		1	0	0
		1	0	0		1	2	1		0	0	0		1	0	0
		2	0	0		1	2	0		0	2	0		0	0	0
		1	0	0		1	1	0		0	2	0		0	1	1
		0	0	0		2	0	0		2	0	1		1	1	0
		2	0	0		1	1	0		0	0	2		1	2	2
		2	0	0		1	1	2		0	1	0		0	0	1
		1	0	0		0	1	1		0	0	0		0	1	1
		0	0	0		1	2	0		1	2	0		1	0	0
		2	1	2		1	1	2		0	0	0		1	3	1
		1	0	2		1	1	2		0	0	0		0	2	0
		1	1	1		2	1	1		0	0	0		4	0	2
		2	1	2		0	0	1		1	1	0		0	0	0
		1	1	0		1	0	1		0	0	0		2	0	0
		0	0	0		2	2	2		1	2	0		2	0	0
		1	0	0		0	1	0		0	0	0		0	0	0
		0	0	0		0	1	1		1	1	0		0	1	0
		1	0	0		1	2	0		0	1	0		0	0	0
		1	1	0		1	1	2		0	3	1		0	0	0
		0	0	0		1	1	3		0	0	0		0	0	0
		1	0	0		2	1	1		0	0	0		0	2	0
		1	2	1		1	1	0		0	0	0		2	3	1
		0	0	0		1	1	1		0	1	0		0	0	0
		0	0	1		2	0	2		0	0	0		0	0	0
		0	0	2		0	3	0		1	2	0		0	0	0
		0	0	1		2	1	0		1	1	1		0	0	0
		0	0	1		0	1	3		1	0	1		0	0	0
		0	0	0		2	1	2		0	0	1		0	0	0
		0	0	0		1	2	4		1	0	0		2	1	0
		0	0	0		1	2	0		1	0	0		0	0	2
		1	1	0		2	0	1		0	1	0		0	0	1
		0	0	0		1	1	0		1	1	0		0	0	0
		0	0	1		3	2	2		2	1	0		3	1	1
		2	0	0		1	0	0		2	0	0		0	0	1
		0	1	0		2	1	0		2	0	0		0	0	1
		0	0	1		1	3	0		1	0	0		0	1	0
		0	0	0		1	2	1		2	1	0		0	0	1
		2	2	0		1	2	0		0	0	0		0	0	0
		0	0	0		1	1	0		0	1	0		2	0	1
		0	1	1		1	2	1		1	1	0		2	0	2
		0	0	0		1	0	0		1	1	0		0	0	1
		0	0	1		3	0	4		1	1	0		1	0	0
		2	3	0		1	0	0		2	0	0		0	0	0
		1	0	2		1	2	1		2	0	0		0	0	0
		1	2	0		2	2	0		0	0	0		1	2	1
		0	0	0		2	2	2		2	0	0		0	0	0
		1	0	0		2	1	1		0	1	1		2	1	4
		2	2	0		1	0	1		2	1	0		0	0	0
		2	1	1		1	0	0		1	1	1		0	0	0
		1	0	1		1	1	2		0	0	1		0	0	1
		0	0	1		1	2	3		0	0	0		1	0	0
		0	0	2		1	1	3		1	0	0		1	0	0
		3	0	1		1	0	0		0	0	1		0	0	0
		2	0	1		2	0	1		1	1	1		0	2	0
		0	0	0		1	1	3		0	0	0		0	1	0
		0	0	2		1	1	0		0	0	0		0	0	1
		0	1	1		1	1	0		0	1	0		0	0	0
		0	1	0		1	1	0		0	1	1		0	0	0
		2	2	1		1	1	0		2	0	1		2	0	1
		1	1	1		1	1	2		0	0	1		0	0	0
		1	2	1		0	1	1		1	2	0		0	1	0
		0	0	1		0	2	3		0	2	0		0	0	0
		0	1	1		1	2	1		1	1	0		0	0	1
		0	0	1		1	1	1		1	0	0		1	0	0
		0	0	1		1	1	0		2	0	0		0	1	0
		0	1	1		3	0	0		0	0	1		1	0	1
		3	1	1		1	1	0		0	0	0		0	0	1
		0	0	0		1	1	1		0	1	0		1	3	0
		0	0	0		2	1	0		0	3	1		1	1	1
		0	0	0		0	2	0		1	1	1		0	1	0
		1	0	1		2	1	2		1	1	0		0	0	0
		0	1	0		1	1	0		0	0	0		0	0	0
		0	1	0		1	1	0		1	1	0		0	0	1
		1	0	0		0	1	3		1	0	0		1	0	0
		0	0	0		4	1	0		0	3	0		0	0	0
		2	0	0		1	1	1		1	0	0		1	2	0
		0	1	0		0	1	0		0	1	0		0	0	2
		0	0	0		0	1	0		0	0	0		0	1	1
		2	1	0		1	2	1		1	0	0		1	2	0
		1	0	0		0	1	2		0	1	0		0	0	0
		1	0	0		0	2	0		0	0	0		2	0	0
		0	1	0		0	1	2		1	2	0		0	1	0
		0	0	0		1	1	1		0	0	0		0	2	0
		1	0	0		0	2	0		0	0	0		0	0	3
		3	1	0		1	1	1		0	0	0		0	0	0
		0	1	0		4	0	0		0	0	0		1	0	0
		0	1	0		0	2	0		1	0	0		0	0	0
		1	0	1		0	2	2		1	0	0		0	0	0
		0	0	1		0	1	0		2	1	0		0	0	0
		1	1	1		2	3	2		1	1	1		0	0	0
		0	0	1		0	0	1		1	0	1		0	0	0
		1	0	1		0	1	1		1	2	1		0	0	0
		1	0	1		0	1	1		3	1	1		1	2	2
		0	0	0		2	2	0		0	1	0		0	0	1
		0	0	0		1	1	1		0	0	0		0	0	0
		0	1	1		3	1	2		0	0	1		0	0	0
		2	0	0		4	1	2		0	0	0		0	0	0
		0	0	1		2	1	1		0	0	0		2	0	1
		0	0	1		4	0	1		0	1	0		1	0	1
		0	0	0		1	1	2		3	0	0		0	0	1
		0	0	0		2	2	2		0	1	0		0	1	0
		0	2	1		1	1	3		2	0	0		0	1	0
		0	0	1		1	2	1		2	0	1		0	4	0
		0	0	1		2	2	1		0	0	1		2	0	1
		0	1	1		1	2	0		1	0	1		0	0	2
		0	0	1		2	1	0		0	0	0		0	0	0
		0	0	0		2	3	1		1	0	1		0	1	0
		1	0	0		3	1	2		0	0	1		0	2	0
		0	0	0		0	2	1		0	1	0		0	3	1
		0	0	0		1	1	2		0	0	0		0	0	0
		2	1	0		2	2	2		0	0	0		1	0	0
		0	0	1		2	1	1		1	0	1		0	1	0
		1	0	0		0	0	2		2	0	1		1	0	1
		1	0	0		2	0	2		0	1	0		0	0	0
		1	1	1		0	0	1		1	0	0		0	1	0
		0	1	1		1	1	1		2	0	0		1	0	0
		0	0	0		0	2	2		0	1	0		0	0	0
		1	0	0		0	2	1		1	0	1		0	0	1
		0	0	1		0	0	3		1	1	1		0	0	0
		0	1	0		0	1	1		1	0	0		2	0	0
		0	1	0		0	1	2		0	0	0		1	0	0
		0	0	0		1	1	0		1	0	0		1	0	0
		1	0	0		0	2	0		0	1	0		1	0	0
		0	0	1		0	1	1		0	1	0		0	0	0
		0	1	0		0	1	1		0	1	1		0	0	0
		0	1	0		1	0	2		3	3	1		1	1	2
		1	0	0		1	1	2		3	0	0		0	0	1
		0	0	0		0	1	2		0	1	0		1	2	0
		0	1	1		0	1	2		1	0	2		0	0	1
		0	0	1		4	1	2		0	2	0		1	2	1
		0	0	0		2	0	1		0	1	0		0	0	0
		0	1	0		2	1	1		0	2	0		0	1	0
		0	0	3		2	0	1		0	1	0		1	1	0
		1	0	0		1	0	1		0	1	1		0	1	1
		2	0	0		3	1	0		1	0	0		0	0	2
		0	1	0		0	1	0		0	2	0		1	0	2
		1	0	0		0	0	0		0	1	0		0	0	1
		0	0	0		1	2	1		1	2	0		2	0	0
		0	2	0		1	1	1		0	0	0		0	0	0
		0	0	2		1	0	4		0	0	2		0	0	1
		0	2	1		1	1	1		4	0	0		0	1	0
		0	0	0		2	1	1		0	0	0		0	0	0
		0	1	0		2	1	1		0	0	1		2	0	1
		0	1	0		0	1	2		1	0	0		0	0	0
		2	1	0		0	1	1		0	0	1		0	1	1
		1	2	0		1	1	2		0	0	1		1	0	1
		0	1	0		1	1	1		1	0	1		0	0	0
		0	0	0		1	1	2		0	0	0		0	0	0
		2	0	0		0	0	0		0	2	0		1	0	0
		0	0	0		0	0	2		0	0	0		0	0	0
		0	0	0		0	0	0		0	2	0		0	0	0
		1	0	1		2	0	3		0	0	1		1	0	1
		2	0	1		1	2	1		0	0	0		3	0	1
		0	0	0		2	3	0		0	0	0		1	0	1
		0	0	0		0	1	0		0	0	0		1	1	2
		0	2	1		1	0	2		0	0	1		0	0	0
		0	1	0		1	0	0		1	1	1		1	2	0
		1	0	1		1	0	1		0	2	1		0	2	0
		0	1	0		1	0	1		0	0	1		0	0	0
		1	0	0		1	1	2		2	0	0		2	0	0
		1	0	0		0	1	1		1	0	0		1	0	0
		0	4	0		2	2	1		1	0	0		0	0	0
		0	0	0		1	1	0		1	0	0		0	0	1
		0	2	0		2	1	0		2	1	0		1	0	0
		0	0	0		0	1	1		1	1	0		1	2	0
		0	1	0		1	1	2		0	0	0		0	1	1
		1	0	0		1	1	2		0	0	0		0	2	0
		1	0	1		1	1	0		0	1	1		0	0	0
		1	0	0		2	2	3		0	0	1		1	0	0
		0	0	2		0	1	1		0	1	1		0	0	0
		0	0	0		4	2	0		0	1	1		2	1	1
		0	0	0		0	1	0		0	0	0		1	0	0
		0	0	0		4	1	3		2	0	0		0	0	0
		0	0	0		3	3	0		0	0	1		0	0	0
		0	0	0		1	0	1		0	0	1		0	0	1
		0	2	1		1	1	0		0	0	1		0	0	1
		0	2	1		0	2	1		1	1	0		2	0	0
		0	2	0		1	1	2		0	1	0		0	0	0
		0	3	0		1	2	2		0	1	0		0	0	0
		0	0	2		1	1	1		1	2	0		0	2	0
		0	0	0		0	1	2		2	0	0		0	1	0
		0	1	2		2	1	1		0	1	1		0	0	0
		0	1	0		1	1	0		0	0	1		0	1	1
		0	0	0		1	2	1		0	1	1		1	1	2
		0	0	0		2	2	2		0	0	0		0	0	1
		0	0	0		1	1	1		0	2	1		1	0	2
		1	0	0		1	1	2		0	1	1		0	0	1
		0	0	1		1	1	1		0	0	1		0	1	0
		0	2	0		2	1	2		0	1	0		1	2	0
		0	1	0		1	0	1		0	0	0		0	2	0
		0	2	0		1	0	2		0	0	0		0	1	0
		0	1	0		0	2	0		0	0	0		1	0	1
		1	0	0		0	1	2		1	0	0		0	0	1
		2	0	1		0	0	1		0	0	0		0	1	1
		0	2	1		2	0	1		1	2	0		1	0	0
				2		1	0	2		0	0	0		0		0
				0		1	0	0		0	3	1		2
				1		4	1	3		0	0	0
				1		4	1	0		1	0	0
				2		2	0	1		0	0	0
				2		0	0	1		1	1	0
				1		0	0	1		0	1	0
				0		0		2		1	1	1
				0		0		4		2	1	1
				0		0		1		0	1	0
				1		0		1		2	1	0
				0		1		3		2	1	0
						1		2		1	2	0
						1		1		0	0	0
						1				0	1	2
						0				0	0	2
						1				0	1	0
						3				1	0	0
						2				1	0	0
						2				1	1	0
						0				0	1
						2				3	0
						2				2	3
						1				0	1
						2				0	1
						2				0	0
						2				1	1
						2				1	1
						2				0	1
						0				0	0
						4				0	0
						1				1	1
						1				2
						1				0
						0				0
						2				0
						3				0
						0				2
						1				2
						0				0
						1				1
						1				0
						0				0
						0				0
						1				0
						1				1
						2				0
						2				0
						0				2
						0				1
						1				0
						0				1
						1				0
						2				0
						1				0
						0				2
						1				0
						3				1
						0				0
						1				0
						2				0
						1				0
						2				0
						3				0
						2				1
						3				1
						1				0
						1				0
						0				0
						2				0
						2				2
						1				0
						0				3
						2				2
						0				0
						1				0
						1				1
						1				1
						0				0
						0				0
						0				1
						0				1
						0				1
						3				2
						4				1
						2				1
										0
										0
										0
										0
										0
										0
										0
										0
										0
										0
										2
										0
										1
										0
										1
										1
		0.434	0.346	0.386719	#DIV/0!	1.17577	1.08876	0.951362		0.534884	0.484962	0.309615	#DIV/0!	0.538922	0.448	0.439122
