# Supplementary material for: Essential roles of Caspase-3 in facilitating Myc-induced genetic instability and carcinogenesis
Source: eLife. 2017 Jul 10;6:e26371. doi: 10.7554/eLife.26371 (PMC5550274; doi:10.7554/eLife.26371)
Supplement: Figure 1—source data 5. — DOI: http://dx.doi.org/10.7554/eLife.26371.008 [file elife-26371-fig1-data5.xlsx]

## Sheet: Sheet1
Chromosome Assay - 50+ cells were oberserved in triplicate for chromosome aberrations. Cells were scored for dicentrics, breaks, and double minutes		Set1	Set1	Set2	Set2	Set3	Set3			Set1	Set1	Set2	Set2	Set3	Set3			Set1	Set1	Set2	Set2	Set3	Set3			Set1	Set1	Set2	Set2	Set3	Set3
	Vector	Chromosome	abberations	Chromosome	abberations	Chromosome	abberations		MYC	Chromosome	abberations	Chromosome	abberations	Chromosome	abberations		Casp3	Chromosome	abberations	Chromosome	abberations	Chromosomes #	abberations		Casp3 Myc	Chromosome	abberations	Chromosome	abberations	Chromosome	abberations
		47	0	47	0	47	0			49	0	44	0	48	0			47	0	47	0	47	0			43	0	46	0	47	0
		46	0	47	0	47	0			48	0	47	1	46	0			47	0	46	0	47	0			47	0	47	0	47	0
		47	0	46	0	46	1			47	1	42	0	47	0			47	0	47	0	45	0			47	0	47	0	46	1
		45	0	47	0	47	0			50	0	37	0	46	1			47	0	47	0	51	0			47	1	46	0	43	0
		47	0	45	0	47	0			48	0	45	0	47	1			47	0	46	0	48	0			47	0	49	0	47	0
		45	0	48	0	47	1			46	0	48	0	47	0			48	0	45	0	44	0			46	0	46	0	47	0
		47	0	48	0	47	0			45	0	46	0	47	0			47	0	47	0	47	0			47	0	47	0	47	0
		47	0	47	0	47	0			46	0	48	0	43	1			44	0	47	0	47	0			47	1	47	0	47	0
		46	1	45	0	46	0			48	0	44	0	45	0			47	0	46	0	50	0			47	0	47	0	46	0
		47	0	47	0	46	0			48	1	47	1	46	0			47	0	46	0	43	0			49	0	47	0	45	0
		47	0	43	0	47	0			48	0	47	0	45	0			47	0	47	0	45	0			45	0	47	0	48	0
		47	0	47	0	45	0			47	1	55	0	47	0			46	0	45	0	47	0			47	0	47	0	48	0
		47	0	46	0	47	1			50	1	46	0	46	0			46	0	49	0	47	0			47	0	47	0	45	0
		46	0	47	0	46	0			48	0	45	0	43	0			45	0	47	0	49	0			47	0	46	0	45	0
		47	0	47	0	47	0			47	0	47	0	51	0			47	0	45	0	45	0			46	0	47	0	46	0
		46	0	49	0	44	0			49	0	46	0	47	0			47	0	47	0	52	0			47	0	48	0	44	0
		47	0	46	0	47	0			47	0	47	1	46	0			47	1	46	0	47	0			47	0	47	0	47	0
		47	0	47	0	46	0			47	0	47	0	47	0			46	0	49	0	50	0			47	0	47	0	48	0
		47	0	47	0	47	0			47	0	47	0	47	0			47	0	45	0	48	0			46	0	44	1	46	0
		47	0	47	0	46	0			45	0	46	2	47	0			47	0	45	0	50	0			46	0	47	0	47	0
		48	0	48	0	47	0			47	0	45	0	47	0			47	0	47	0	55	0			48	0	47	0	43	0
		47	0	49	1	47	0			48	0	47	0	47	0			47	0	47	0	48	0			46	0	47	0	47	0
		44	0	47	0	46	0			46	0	47	0	47	0			47	0	48	0	47	0			47	0	47	0	50	0
		47	0	46	1	45	0			47	0	44	0	47	0			48	1	48	0	49	0			47	0	46	0	46	0
		47	0	43	0	47	0			44	0	46	0	47	1			46	0	47	0	47	0			47	0	46	0	49	0
		47	0	47	0	47	0			50	0	41	0	47	0			46	0	47	0	47	1			47	0	45	0	46	1
		47	0	47	0	46	0			44	0	48	0	47	0			47	0	47	0	47	0			47	0	46	0	47	0
		47	0	46	0	47	0			49	0	45	0	46	0			47	0	47	0	43	0			47	1	44	0	48	0
		47	0	47	0	47	0			46	1	45	0	44	0			47	0	48	0	48	0			47	0	49	0	49	0
		47	0	47	0	44	0			47	0	46	1	47	0			47	0	44	0	45	0			47	0	44	0	47	0
		49	0	47	0	46	0			51	0	43	0	47	0			47	0	47	0	46	0			48	0	47	0	47	0
		43	0	47	0	44	0			47	0	45	1	46	1			47	0	46	0	47	0			45	1	46	1	47	1
		46	0	45	0	48	0			44	0	47	0	46	0			47	0	47	0	46	0			47	0	47	0	47	0
		47	0	47	0	47	0			48	0	61	0	44	2			47	0	47	1	46	0			47	0	42	0	47	0
		46	0	46	0	45	0			47	0	45	0	48	0			47	1	47	0	47	0			48	0	47	0	47	0
		45	0	46	0	46	0			47	0	44	0	47	0			47	0	46	0	47	0			47	0	47	0	45	0
		51	0	47	0	44	0			48	0	46	0	46	1			45	0	46	1	47	0			47	0	47	0	48	0
		48	0	46	0	48	0			44	0	45	0	47	0			45	0	47	0	47	0			46	0	46	0	45	0
		45	0	47	0	47	0			31	1	43	0	47	0			46	0	47	0	47	0			44	0	47	0	47	0
		47	0	47	0	47	0			47	0	47	0	47	0			47	0	47	0	48	0			47	0	47	0	47	0
		47	0	46	1	47	0			47	0	48	0	47	0			46	0	47	0	46	0			46	0	47	0	47	0
		47	0	47	0	47	0			47	0	44	0	47	0			47	0	45	0	47	0			47	0	47	0	47	0
		48	0	47	0	47	0			47	0	47	0	47	0			47	0	47	0	47	0			47	0	47	0	47	0
		49	0	46	0	45	0			49	0	46	0	50	0			47	0	44	0	47	0			45	0	46	0	45	0
		47	1	47	1	44	0			47	0	46	0	48	1			46	0	46	0	46	0			47	0	46	1	47	0
		47	0	47	0	46	0			42	1	44	0	50	0			47	0	46	0	47	0			46	0	47	0	47	0
		45	0	47	0	46	0			46	1	47	1	46	0			46	0	46	0	47	1			47	0	47	0	46	1
		42	0	46	0	47	0			47	0	42	2	48	0			45	0	47	0	48	0			47	0	45	0	47	0
		44	1	47	0	47	1			47	0	47	0	47	0			44	0	46	0	47	0			47	0	47	0	47	0
		43	0	47	0	47	0			47	0	47	1	40	0			47	0	45	0	46	0			49	0	48	0	47	0
		45	0									44	0	47	0			47	0	47	0					46.72	0.08	46.54	0.06	46.64	0.08
	Average	46.4902	0.0588235	46.64	0.08	46.34	0.08					40	0	47	1			47	0	47	0
												55	4	47	0			45	0	45	0
												47	0	47	0			46	0	46	1
												37	0	45	0			45	0	47	0
												44	0	47	0			48	0	48	0
												47	1	46	0					49	0
												41	0	46	0					46	1
														46	1					47	0
														44	0					47	0
														47	1					46	0
														47	0
														46	0
														47	1
														47	0			46.5536	0.0535714	46.5574	0.0655738	47.22	0.04
										46.76	0.16	45.7586	0.275862	46.5385	0.2
