# Supplementary material for: Essential roles of Caspase-3 in facilitating Myc-induced genetic instability and carcinogenesis
Source: eLife. 2017 Jul 10;6:e26371. doi: 10.7554/eLife.26371 (PMC5550274; doi:10.7554/eLife.26371)
Supplement: Figure 1—source data 8. — DOI: http://dx.doi.org/10.7554/eLife.26371.011 [file elife-26371-fig1-data8.xlsx]

## Sheet: Sheet1
Gamma H2AX Assay - G1 synchronized cells were scored for Gamma H2AX. A positive cell was any cell with at least 1 foci. We counted the total number of foci and the number of positive cells. Numbers indicate the number of foci per cell. At least 500 cells were observed in triplicate																		Statistics for bar graphs		Adjusted p-values were calculated in Prism and included in legend
Cell line	MCF10a	Set2	Set3		Myc	Set2	Set3		Casp3KO+dnC3	Set2	Set3		Casp3KO+dnC3+Myc	Set2	Set3		Cell Line	MCF10a				Myc				Casp3KO+dnC3				Casp3KO+dnC3+Myc
	0	1	1		0	0	0		0	1	1		1	0	0			0.434	0.346	0.386719		1.17577	1.08876	0.951362		0.51	0.517787	0.448339		0.509091	0.547862	0.634454
	0	0	0		2	0	1		0	0	1		0	0	1		Average	0.388906				1.07196				0.492042				0.563802
	1	1	0		0	0	0		0	1	0		0	0	1		Stand Dev	0.0440408				0.113142				0.0380472				0.0641836
	0	0	2		0	0	0		0	0	0		0	0	1		SEM	0.0254269				0.0653225				0.0219666				0.0370564
	0	0	1		2	1	1		2	4	3		0	0	0
	0	0	1		3	3	0		0	1	0		0	0	1
	0	0	0		4	0	1		0	0	0		0	0	1
	0	0	0		1	1	1		2	1	1		1	0	1
	0	1	0		0	1	0		0	0	0		0	0	1
	0	0	0		0	0	1		2	2	1		0	0	1
	0	1	0		0	0	0		3	1	2		0	0	1
	0	1	0		2	2	0		0	0	1		0	2	1
	1	1	1		1	1	2		2	4	1		0	0	1
	0	0	0		0	3	1		0	1	0		0	1	1
	0	0	0		1	1	2		0	2	0		1	0	1
	0	1	0		1	1	1		0	0	0		0	2	0
	0	0	0		0	0	1		0	0	0		0	1	0
	1	0	1		1	3	0		0	0	0		2	0	0
	0	0	1		2	2	1		0	0	1		0	0	0
	0	0	0		0	1	0		0	0	1		0	2	0
	0	0	0		2	1	0		0	1	1		0	0	1
	1	0	1		0	1	0		1	0	1		0	0	2
	0	1	0		2	0	1		1	0	0		0	1	2
	0	0	0		3	1	0		0	1	0		1	0	2
	0	0	0		2	1	0		1	0	1		0	3	1
	0	0	0		0	2	1		1	4	0		0	0	0
	0	0	1		0	2	3		0	0	2		0	0	0
	0	0	0		0	2	0		0	1	1		0	0	1
	1	0	1		0	0	1		0	4	1		0	0	2
	0	0	0		0	1	0		0	1	0		3	0	3
	0	0	0		1	2	1		0	1	0		2	0	3
	1	0	1		1	1	1		0	0	0		1	1	2
	0	0	0		0	1	0		0	1	1		2	1	2
	0	0	0		1	0	3		0	0	0		2	0	1
	0	1	0		2	0	0		0	1	1		0	0	0
	0	1	0		3	2	1		0	1	1		0	0	1
	0	0	0		0	1	1		0	0	3		0	2	1
	0	0	0		0	1	0		0	0	2		0	2	0
	0	0	0		2	0	0		0	0	2		0	0	0
	0	0	0		0	2	1		0	0	1		1	0	1
	1	2	0		1	1	1		0	1	0		2	1	1
	0	0	0		4	2	0		0	1	0		0	1	1
	0	0	1		2	1	2		0	0	0		0	0	1
	0	0	0		0	1	0		0	2	2		0	0	1
	0	0	0		0	0	1		0	0	1		2	0	2
	0	0	0		0	2	1		0	1	1		2	0	2
	1	0	1		0	2	0		0	0	1		1	0	2
	0	0	0		0	1	0		0	0	1		1	0	2
	0	0	0		0	1	1		2	1	1		0	2	2
	0	0	0		2	0	1		1	1	1		0	1	0
	0	0	0		0	2	0		2	1	0		2	1	1
	0	0	0		0	1	0		0	0	0		3	0	0
	1	0	1		2	2	0		0	0	1		1	0	1
	0	0	0		3	1	1		2	0	1		0	1	1
	1	0	0		3	1	1		0	2	0		0	0	2
	1	0	0		0	1	1		0	2	1		0	0	0
	0	0	0		0	2	0		0	0	1		1	0	0
	0	0	1		1	2	1		0	1	0		0	1	0
	0	0	0		0	1	1		3	0	0		0	0	1
	0	0	0		1	2	0		0	1	0		1	1	0
	0	1	0		0	1	1		0	1	0		0	1	0
	1	0	0		1	2	1		0	1	0		0	0	0
	1	0	0		0	1	0		0	0	1		0	0	0
	1	0	0		2	1	0		0	0	0		1	0	0
	0	0	0		0	1	1		1	0	0		0	0	0
	0	1	0		0	1	2		0	0	0		0	0	0
	0	0	0		0	0	1		0	1	1		0	0	0
	0	0	1		2	3	2		0	0	1		0	1	0
	0	0	0		2	1	0		1	0	0		1	0	0
	0	0	0		0	1	0		1	1	1		1	0	0
	0	1	0		0	1	1		0	1	0		2	2	0
	0	0	0		0	1	0		0	0	1		0	0	0
	0	1	0		1	1	0		1	2	1		0	0	0
	0	0	0		3	1	2		1	2	1		0	0	0
	0	0	0		0	1	1		0	0	0		0	0	0
	0	1	0		3	0	1		1	1	0		0	3	0
	0	0	0		1	0	0		1	0	0		0	0	2
	0	0	0		2	0	0		2	0	1		1	2	1
	0	0	1		2	1	1		1	0	0		1	2	1
	0	0	0		2	1	0		1	0	0		1	0	0
	0	1	0		1	0	1		0	1	0		0	0	1
	1	0	0		2	0	1		1	1	1		1	3	0
	0	0	0		0	1	1		1	0	1		0	0	2
	0	0	0		0	0	1		1	2	1		3	0	0
	0	1	0		0	1	3		2	0	0		0	1	1
	0	0	0		0	1	0		2	0	0		0	0	1
	0	0	1		1	1	0		0	0	0		2	1	1
	1	0	0		0	2	1		2	0	1		0	1	0
	0	0	0		2	1	0		0	0	1		0	0	0
	0	0	0		1	2	2		1	1	0		0	0	0
	0	0	0		1	1	2		1	0	1		0	0	1
	0	1	0		1	1	1		1	0	1		0	0	1
	0	0	0		0	0	1		0	0	0		2	0	0
	0	0	0		2	2	2		0	0	0		0	2	0
	1	1	3		3	1	1		0	1	0		0	1	1
	0	0	1		0	1	1		0	0	1		0	1	0
	0	0	0		1	3	0		0	2	1		0	1	0
	0	0	0		1	1	2		0	0	1		0	0	0
	0	0	0		1	2	0		0	0	1		0	1	0
	0	0	0		1	2	2		0	2	0		0	0	1
	0	0	0		1	1	1		0	1	1		1	0	1
	0	0	0		1	1	0		1	1	0		2	0	0
	1	0	0		1	1	1		1	0	0		0	1	1
	1	1	2		2	1	0		0	2	0		1	0	0
	0	0	0		1	1	1		0	0	0		1	4	1
	0	0	0		0	2	2		2	0	0		1	1	0
	0	0	0		1	1	0		1	0	0		1	0	1
	0	0	0		1	2	0		0	0	0		2	3	1
	0	0	0		2	0	0		0	0	1		0	0	1
	0	0	1		2	3	2		1	0	0		1	1	1
	0	0	1		1	0	0		0	1	0		2	1	1
	0	0	0		3	2	0		1	0	1		0	2	0
	0	0	0		1	4	0		0	1	1		1	1	0
	0	0	1		0	1	0		0	1	0		0	2	0
	0	0	0		2	1	1		0	2	1		0	1	2
	0	0	0		3	1	0		2	0	1		0	0	0
	0	0	0		1	2	1		1	2	2		0	0	1
	0	0	0		1	1	0		0	0	2		1	0	1
	0	0	0		1	1	1		0	2	0		0	2	1
	0	0	0		1	0	0		1	1	1		0	0	0
	1	0	1		2	1	0		1	0	1		2	0	0
	1	0	2		1	1	1		0	0	0		0	2	1
	0	0	2		2	0	1		1	2	1		0	0	0
	0	0	0		1	1	0		0	2	1		0	0	0
	0	0	0		2	1	1		0	1	1		1	0	0
	0	0	0		2	0	1		0	1	0		1	0	2
	0	0	0		1	0	0		0	2	0		1	0	2
	0	0	0		1	1	0		0	1	1		1	0	0
	0	0	1		1	0	0		0	0	1		0	0	2
	0	0	0		1	0	1		0	0	2		0	0	2
	0	0	0		1	1	3		2	0	2		0	0	1
	0	0	0		2	1	0		0	0	0		2	1	0
	1	0	1		1	1	0		0	0	0		0	2	2
	0	0	0		1	1	1		0	0	1		0	1	0
	0	0	0		0	1	0		1	1	1		0	3	2
	0	0	0		0	1	1		0	1	0		1	0	2
	0	0	0		2	1	1		0	0	0		0	0	1
	0	0	2		0	0	0		0	0	0		0	2	0
	0	0	1		2	1	0		1	0	0		1	2	1
	0	0	0		1	1	3		2	2	0		1	0	1
	0	0	0		3	1	0		1	0	0		0	0	0
	0	0	0		2	1	0		0	0	1		0	0	1
	0	0	0		0	0	1		1	0	1		0	0	1
	0	0	2		2	2	0		3	0	1		0	0	1
	0	1	1		1	1	1		1	1	1		0	1	0
	0	0	0		1	0	2		0	0	0		0	0	1
	0	0	0		2	1	1		0	0	1		0	0	1
	0	0	0		1	2	1		0	1	1		0	0	1
	2	0	0		2	2	0		0	1	1		0	0	1
	1	0	1		2	0	0		0	0	0		0	1	1
	2	0	1		1	1	0		0	1	0		0	0	0
	0	0	1		2	2	2		1	1	0		0	0	0
	1	0	0		3	1	1		0	1	1		0	0	1
	1	0	0		2	1	0		0	0	0		0	0	1
	0	0	0		1	1	1		0	0	1		0	0	0
	2	0	0		2	1	0		0	0	1		0	1	1
	1	0	0		1	1	1		0	0	0		0	2	1
	1	1	0		1	1	1		0	1	0		0	2	1
	0	0	0		1	2	0		0	0	1		1	0	2
	1	2	0		2	0	0		0	0	1		0	0	0
	1	0	1		1	2	0		0	1	1		0	0	2
	1	0	4		1	1	2		1	2	0		0	0	2
	1	0	0		2	0	0		0	1	1		0	0	0
	1	0	0		3	0	0		1	0	0		0	1	1
	2	0	0		3	0	2		1	0	0		0	1	2
	2	1	0		1	0	0		0	0	0		1	0	1
	0	1	1		1	2	1		0	1	0		1	0	1
	0	0	0		1	0	0		0	0	1		0	0	1
	1	0	0		1	0	0		0	2	0		0	0	0
	1	2	0		2	3	0		1	1	1		1	1	0
	2	0	0		1	1	2		1	0	0		0	2	0
	0	2	0		1	2	2		1	1	0		1	1	0
	1	0	0		1	1	0		0	0	0		0	1	1
	0	0	0		1	1	1		0	0	0		0	0	0
	1	0	1		0	1	1		0	1	0		0	0	0
	2	0	0		2	2	0		2	1	0		1	0	1
	1	0	0		0	2	0		1	0	0		0	1	1
	0	1	0		2	2	3		2	0	0		0	1	0
	0	0	0		2	0	0		1	2	0		1	0	0
	0	0	1		1	3	0		0	0	0		0	0	1
	0	0	1		1	1	1		0	0	0		1	0	2
	0	0	0		4	1	3		0	1	0		1	0	2
	0	0	0		2	1	0		0	0	0		0	0	0
	1	1	0		1	1	0		0	0	0		0	0	0
	1	1	0		1	1	2		0	0	1		1	2	1
	1	2	0		2	0	1		1	0	1		0	0	0
	1	0	0		2	1	2		1	0	0		1	2	1
	1	1	0		1	0	1		0	1	0		0	0	0
	1	1	0		1	1	2		0	0	0		0	0	0
	1	2	0		2	1	0		1	0	1		0	1	0
	0	2	0		2	1	0		1	0	0		0	1	0
	0	1	0		1	1	3		0	1	1		0	0	0
	1	0	0		1	2	0		3	0	0		0	0	1
	1	0	1		1	2	0		0	0	1		0	0	0
	2	0	1		2	1	2		0	0	0		2	2	0
	1	1	0		1	1	0		0	0	1		0	1	0
	1	0	0		1	3	1		0	0	0		1	0	0
	0	0	0		0	1	2		1	1	0		0	2	0
	0	0	0		0	1	0		1	1	2		0	1	0
	0	0	0		2	0	2		1	0	0		0	1	1
	1	0	0		2	1	1		1	0	0		0	0	0
	1	0	0		1	0	1		2	0	1		0	0	0
	2	1	0		1	1	0		0	0	0		0	2	1
	0	2	0		1	1	0		0	0	0		0	1	1
	1	1	1		1	1	1		1	0	1		0	0	0
	1	1	0		1	2	0		0	0	1		1	0	1
	1	0	1		1	1	3		0	1	1		2	1	0
	1	2	1		1	1	2		1	1	0		0	0	0
	1	1	1		1	1	0		0	0	0		1	0	0
	1	0	0		2	1	0		1	0	0		0	0	1
	0	0	1		2	1	0		0	0	0		0	0	0
	1	1	1		4	1	2		1	0	0		0	0	1
	0	0	0		3	1	0		1	1	0		2	0	1
	2	1	0		2	2	0		0	1	1		0	0	0
	0	1	0		1	1	0		0	0	0		3	1	1
	1	0	0		2	2	1		0	0	0		0	0	3
	0	0	0		0	2	0		1	0	1		0	0	0
	0	0	0		1	0	2		2	1	1		1	0	0
	2	0	2		1	1	0		1	1	0		0	1	0
	1	1	0		1	1	2		0	0	0		1	0	0
	0	0	0		0	0	2		1	1	0		1	1	0
	0	0	0		1	2	0		0	1	1		0	0	1
	0	0	1		1	2	0		0	0	1		0	0	2
	0	1	0		4	1	2		0	0	0		1	0	4
	1	0	1		2	1	1		1	2	0		1	0	1
	1	0	0		2	1	0		0	0	0		2	0	0
	1	1	0		0	2	0		0	2	0		0	0	0
	1	0	0		1	2	0		0	3	0		0	0	0
	2	0	0		1	1	1		0	0	0		0	0	0
	2	0	0		0	0	0		0	2	1		0	0	0
	0	1	0		0	1	0		1	2	1		0	0	1
	0	1	1		0	0	0		1	1	0		0	0	0
	1	1	1		0	1	1		1	0	0		1	0	0
	0	0	0		0	1	0		0	0	0		0	0	2
	0	1	2		0	2	2		0	0	0		1	0	0
	0	0	2		0	1	1		0	1	2		0	0	2
	1	0	0		2	2	0		0	0	0		0	0	1
	2	0	0		1	2	1		2	0	0		0	0	0
	1	0	0		0	2	0		1	2	0		0	1	2
	0	2	0		4	1	2		1	0	0		0	1	1
	0	2	0		1	0	1		0	1	1		0	1	1
	0	0	0		1	0	1		1	0	0		0	0	1
	0	0	1		1	0	3		0	0	0		0	0	1
	0	0	0		1	2	2		1	1	0		1	0	0
	1	1	0		0	2	0		1	1	0		0	0	0
	0	1	0		1	2	1		0	0	0		0	1	0
	0	0	0		0	1	1		2	1	1		0	2	0
	2	0	2		0	1	0		0	0	1		1	0	0
	1	0	0		2	1	0		0	0	0		2	2	0
	2	0	0		3	2	2		1	0	0		0	0	2
	2	0	0		1	2	0		1	2	0		0	0	0
	1	0	0		2	2	1		1	0	0		0	0	1
	0	0	0		1	0	0		0	0	0		2	2	1
	0	0	0		4	0	2		0	1	1		2	3	1
	0	1	1		5	1	1		1	0	0		2	0	4
	0	0	0		1	2	1		0	0	0		0	0	0
	0	0	0		0	1	0		0	0	0		0	1	0
	0	0	0		1	4	0		0	1	1		0	0	0
	2	0	0		1	0	3		1	1	0		0	0	1
	0	1	0		2	1	1		0	0	0		1	0	0
	0	1	0		1	1	1		0	0	0		0	0	1
	2	0	2		2	1	0		1	1	0		2	1	0
	1	0	0		1	1	2		2	0	0		1	0	0
	1	0	1		0	1	0		0	0	0		2	0	0
	1	0	0		1	2	2		0	0	1		1	1	0
	0	1	2		2	1	1		2	0	1		2	1	2
	0	0	1		3	0	3		3	0	1		0	1	0
	0	0	0		1	0	0		0	0	0		0	1	0
	0	1	0		1	2	0		0	1	0		0	3	2
	1	0	0		1	3	0		0	0	1		2	1	0
	1	0	0		2	1	1		0	0	0		1	1	0
	0	0	0		0	0	1		0	0	0		0	2	0
	2	0	1		1	1	0		0	0	0		0	2	1
	1	0	2		1	1	1		0	0	0		2	0	1
	1	1	0		0	2	0		1	2	0		0	0	1
	2	1	0		1	0	1		0	1	0		0	0	0
	1	0	0		1	1	3		1	0	1		0	1	0
	1	0	0		1	1	0		0	0	1		0	1	1
	0	0	0		1	1	2		0	0	0		0	1	2
	0	0	0		1	2	1		1	1	1		0	2	0
	0	0	0		2	2	1		0	0	1		1	2	0
	0	0	1		0	1	2		1	2	1		1	1	0
	0	0	1		1	1	1		1	0	0		0	2	0
	0	0	0		2	2	2		3	0	0		1	1	1
	0	0	5		1	1	0		0	0	1		1	0	0
	0	0	3		1	2	0		0	1	1		0	0	0
	0	0	2		2	1	2		0	0	0		0	0	1
	0	0	0		2	1	0		2	0	0		1	0	1
	0	0	0		1	1	3		1	0	0		1	0	0
	0	0	0		3	1	2		0	1	0		0	0	0
	0	0	0		1	3	1		0	1	2		1	0	0
	0	0	0		1	2	2		0	1	0		1	1	1
	0	1	1		1	1	1		1	0	0		0	2	0
	0	0	1		1	1	2		2	2	0		0	1	1
	0	0	0		1	0	2		0	0	1		0	1	0
	0	1	0		1	1	0		0	0	1		0	1	0
	0	0	1		3	0	2		2	0	0		0	1	2
	0	1	0		1	1	2		0	0	1		0	0	0
	0	0	1		3	2	1		0	0	1		1	2	1
	0	0	0		0	2	1		0	0	0		0	2	1
	0	0	1		1	3	2		0	1	0		0	1	0
	0	1	1		2	1	2		1	1	1		1	0	0
	0	0	1		2	2	2		2	0	0		2	2	0
	0	0	3		2	0	4		0	1	0		0	3	1
	0	0	0		1	0	2		0	0	0		0	1	1
	0	0	0		1	2	2		0	0	0		2	3	1
	1	0	0		1	2	1		0	0	0		4	0	0
	2	0	0		1	2	0		1	0	0		0	0	0
	1	0	0		1	1	0		0	0	0		0	0	1
	0	0	0		2	0	0		0	2	0		0	0	1
	2	0	0		1	1	0		0	2	0		0	0	0
	2	0	0		1	1	2		0	0	1		1	1	2
	1	0	0		0	1	1		0	0	0		2	0	0
	0	0	0		1	2	0		0	0	0		0	0	0
	2	1	2		1	1	2		0	0	0		0	1	2
	1	0	2		1	1	2		0	0	0		0	0	2
	1	1	1		2	1	1		0	1	0		0	0	2
	2	1	2		0	0	1		1	0	0		1	1	1
	1	1	0		1	0	1		0	0	0		1	2	0
	0	0	0		2	2	2		0	0	0		0	2	0
	1	0	0		0	1	0		1	1	1		0	1	0
	0	0	0		0	1	1		0	1	0		1	0	1
	1	0	0		1	2	0		1	0	0		0	0	0
	1	1	0		1	1	2		0	0	0		0	0	1
	0	0	0		1	1	3		0	1	1		0	0	0
	1	0	0		2	1	1		0	0	1		0	0	0
	1	2	1		1	1	0		1	0	0		0	0	0
	0	0	0		1	1	1		0	1	0		1	0	0
	0	0	1		2	0	2		0	2	0		0	0	2
	0	0	2		0	3	0		0	0	0		1	0	1
	0	0	1		2	1	0		0	0	2		0	0	0
	0	0	1		0	1	3		0	0	1		0	0	2
	0	0	0		2	1	2		0	0	1		1	0	1
	0	0	0		1	2	4		0	0	1		0	2	1
	0	0	0		1	2	0		0	1	1		0	0	1
	1	1	0		2	0	1		3	0	1		0	0	0
	0	0	0		1	1	0		0	0	1		0	1	0
	0	0	1		3	2	2		0	0	0		1	0	0
	2	0	0		1	0	0		1	0	0		4	0	2
	0	1	0		2	1	0		0	1	0		0	0	0
	0	0	1		1	3	0		2	0	0		4	0	2
	0	0	0		1	2	1		2	0	0		0	1	0
	2	2	0		1	2	0		0	2	1		0	0	1
	0	0	0		1	1	0		0	1	0		0	0	0
	0	1	1		1	2	1		0	1	0		2	0	0
	0	0	0		1	0	0		0	0	0		2	2	0
	0	0	1		3	0	4		0	0	0		1	3	2
	2	3	0		1	0	0		1	0	1		0	0	0
	1	0	2		1	2	1		0	0	0		1	1	0
	1	2	0		2	2	0		0	0	0		1	1	0
	0	0	0		2	2	2		1	0	0		2	0	0
	1	0	0		2	1	1		4	1	0		2	0	0
	2	2	0		1	0	1		0	0	0		0	0	2
	2	1	1		1	0	0		0	0	0		0	2	1
	1	0	1		1	1	2		0	0	0		1	0	0
	0	0	1		1	2	3		0	2	0		3	0	0
	0	0	2		1	1	3		0	0	1		2	0	0
	3	0	1		1	0	0		0	0	0		0	0	1
	2	0	1		2	0	1		0	0	0		0	0	0
	0	0	0		1	1	3		1	2	2		0	2	0
	0	0	2		1	1	0		0	0	0		2	0	0
	0	1	1		1	1	0		0	0	0		2	0	0
	0	1	0		1	1	0		0	1	0		2	0	0
	2	2	1		1	1	0		0	0	0		0	0	0
	1	1	1		1	1	2		0	0	0		2	0	1
	1	2	1		0	1	1		1	0	0		0	1	1
	0	0	1		0	2	3		0	0	0		0	0	0
	0	1	1		1	2	1		1	0	1		0	1	1
	0	0	1		1	1	1		0	0	0		0	0	1
	0	0	1		1	1	0		0	0	1		0	0	2
	0	1	1		3	0	0		0	0	1		2	1	0
	3	1	1		1	1	0		2	0	0		0	2	0
	0	0	0		1	1	1		0	0	0		1	0	0
	0	0	0		2	1	0		1	2	0		1	0	0
	0	0	0		0	2	0		0	0	0		1	0	2
	1	0	1		2	1	2		0	0	0		0	0	0
	0	1	0		1	1	0		1	0	0		0	2	0
	0	1	0		1	1	0		0	1	0		0	2	1
	1	0	0		0	1	3		1	0	0		0	1	0
	0	0	0		4	1	0		2	0	1		0	1	0
	2	0	0		1	1	1		1	1	0		1	0	0
	0	1	0		0	1	0		0	1	1		1	0	0
	0	0	0		0	1	0		0	0	1		0	1	0
	2	1	0		1	2	1		0	0	1		0	1	1
	1	0	0		0	1	2		0	2	1		0	2	1
	1	0	0		0	2	0		1	0	1		1	1	0
	0	1	0		0	1	2		0	0	0		1	2	0
	0	0	0		1	1	1		0	1	0		0	0	1
	1	0	0		0	2	0		0	1	0		0	0	3
	3	1	0		1	1	1		3	0	0		0	0	1
	0	1	0		4	0	0		0	1	0		0	0	0
	0	1	0		0	2	0		0	0	0		0	0	0
	1	0	1		0	2	2		1	0	1		0	0	0
	0	0	1		0	1	0		3	0	1		2	0	0
	1	1	1		2	3	2		0	0	0		1	0	0
	0	0	1		0	0	1		0	1	0		2	0	0
	1	0	1		0	1	1		1	1	1		0	0	0
	1	0	1		0	1	1		0	1	2		0	2	2
	0	0	0		2	2	0		0	1	0		0	1	0
	0	0	0		1	1	1		1	1	0		1	0	1
	0	1	1		3	1	2		0	0	0		0	2	3
	2	0	0		4	1	2		0	0	0		0	0	0
	0	0	1		2	1	1		0	0	0		0	0	1
	0	0	1		4	0	1		2	0	0		0	1	0
	0	0	0		1	1	2		1	0	0		0	1	1
	0	0	0		2	2	2		0	0	1		0	0	1
	0	2	1		1	1	3		0	0	1		1	0	2
	0	0	1		1	2	1		0	1	1		2	1	0
	0	0	1		2	2	1		3	0	1		1	0	0
	0	1	1		1	2	0		1	0	0		0	0	0
	0	0	1		2	1	0		0	1	0		0	1	0
	0	0	0		2	3	1		2	1	0		1	1	1
	1	0	0		3	1	2		3	0	1		0	1	0
	0	0	0		0	2	1		1	0	1		0	0	0
	0	0	0		1	1	2		0	0	0		0	0	0
	2	1	0		2	2	2		0	0	0		0	0	0
	0	0	1		2	1	1		2	0	2		0	0	0
	1	0	0		0	0	2		0	0	0		3	0	3
	1	0	0		2	0	2		0	0	0		0	0	0
	1	1	1		0	0	1		1	0	1		0	2	0
	0	1	1		1	1	1		0	1	1		1	0	0
	0	0	0		0	2	2		0	0	0		1	2	2
	1	0	0		0	2	1		0	0	0		2	0	2
	0	0	1		0	0	3		2	0	1		0	0	0
	0	1	0		0	1	1		0	0	1		0	0	0
	0	1	0		0	1	2		3	0	0		0	1	1
	0	0	0		1	1	0		1	1	0		0	0	2
	1	0	0		0	2	0		1	0	0		0	0	0
	0	0	1		0	1	1		1	0	1		0	0	0
	0	1	0		0	1	1		0	1	1		0	0	0
	0	1	0		1	0	2		0	2	1		1	0	1
	1	0	0		1	1	2		0	0	0		0	0	0
	0	0	0		0	1	2		5	0	0		0	0	0
	0	1	1		0	1	2		0	0	1		1	0	0
	0	0	1		4	1	2		0	0	0		0	1	0
	0	0	0		2	0	1		0	1	1		0	1	1
	0	1	0		2	1	1		4	0	0		0	0	1
	0	0	3		2	0	1		0	0	0		1	0	1
	1	0	0		1	0	1		1	1	0		0	1	0
	2	0	0		3	1	0		1	2	0		0	0	0
	0	1	0		0	1	0		3	1	0		0	1	0
	1	0	0		0	0	0		0	1	0		0	1	1
	0	0	0		1	2	1		0	0	0		0	3	0
	0	2	0		1	1	1		0	0	1		0	1	0
	0	0	2		1	0	4		0	0	0		1	2	0
	0	2	1		1	1	1		0	0	0		1	1	0
	0	0	0		2	1	1		0	1	1		0	3	0
	0	1	0		2	1	1		0	2	2		0	0	1
	0	1	0		0	1	2		1	1	0		0	0	1
	2	1	0		0	1	1		0	2	0		3	0	0
	1	2	0		1	1	2		0	2	1		2	0	0
	0	1	0		1	1	1		0	1	0		1	0	1
	0	0	0		1	1	2		1	0	0		1	2	0
	2	0	0		0	0	0		0	2	1		0	0	0
	0	0	0		0	0	2		1	0	1		2	1	1
	0	0	0		0	0	0		0	2	0		0	0	0
	1	0	1		2	0	3		0	2	1		1	0	1
	2	0	1		1	2	1		0	0	0		1	0	1
	0	0	0		2	3	0		0	0	0		0	0	2
	0	0	0		0	1	0		0	1	1		1	2	0
	0	2	1		1	0	2		1	1	1		1	0	2
	0	1	0		1	0	0		0	0	0		0	0	2
	1	0	1		1	0	1		1	1	0		0	0	0
	0	1	0		1	0	1		1	2	0		0	0	2
	1	0	0		1	1	2		0	0	1		0	0	0
	1	0	0		0	1	1		1	2	0		0	0	0
	0	4	0		2	2	1		0	0	0		0	4	1
	0	0	0		1	1	0		0	0	0		0	0	1
	0	2	0		2	1	0		0	1	0		0	1	1
	0	0	0		0	1	1		0	2	0		0	0	2
	0	1	0		1	1	2		0	0	0		1	0	2
	1	0	0		1	1	2		2	0	0		0	0	0
	1	0	1		1	1	0		0	1	0		3	1	0
	1	0	0		2	2	3		0	1	0		0	0	0
	0	0	2		0	1	1		0	0	2		1	1	2
	0	0	0		4	2	0		1	0	0		0	0	0
	0	0	0		0	1	0		4	1	0		0	0
	0	0	0		4	1	3		0	0	0		2	0
	0	0	0		3	3	0		0	1	0		0	3
	0	0	0		1	0	1		0	0	0		0	0
	0	2	1		1	1	0		0	0	1		1	0
	0	2	1		0	2	1		0	0	0		0	0
	0	2	0		1	1	2		1	1	2		0	0
	0	3	0		1	2	2		0	1	0		0	0
	0	0	2		1	1	1		2	1	0		0	0
	0	0	0		0	1	2		0	0	1		0	2
	0	1	2		2	1	1		0	0	1		1	1
	0	1	0		1	1	0		1	0	0		1	1
	0	0	0		1	2	1		1	1	1		0	0
	0	0	0		2	2	2		0	0	0		0	0
	0	0	0		1	1	1		0	0	1		2	0
	1	0	0		1	1	2		0	0	1		0
	0	0	1		1	1	1		0	2	2		0
	0	2	0		2	1	2		0	2	1		2
	0	1	0		1	0	1		1	0	1		2
	0	2	0		1	0	2		0	0	0
	0	1	0		0	2	0		0	0	0
	1	0	0		0	1	2		1	0	0
	2	0	1		0	0	1		2	0	2
	0	2	1		2	0	1		0	0	0
			2		1	0	2			0	0
			0		1	0	0			0	0
			1		4	1	3			0	0
			1		4	1	0			1	0
			2		2	0	1			3	2
			2		0	0	1			0	2
			1		0	0	1				0
			0		0		2				1
			0		0		4				1
			0		0		1				0
			1		0		1				1
			0		1		3				0
					1		2				1
					1		1				2
					1						0
					0						0
					1						1
					3						1
					2						3
					2						0
					0						0
					2						0
					2						0
					1						0
					2						1
					2						1
					2						0
					2						1
					2						1
					0						0
					4						0
					1						0
					1						1
					1						0
					0						1
					2						0
					3						2
					0						0
					1						0
					0						0
					1						0
					1						0
					0
					0
					1
					1
					2
					2
					0
					0
					1
					0
					1
					2
					1
					0
					1
					3
					0
					1
					2
					1
					2
					3
					2
					3
					1
					1
					0
					2
					2
					1
					0
					2
					0
					1
					1
					1
					0
					0
					0
					0
					0
					3
					4
					2
	0.434	0.346	0.386719	#DIV/0!	1.17577	1.08876	0.951362		0.51	0.517787	0.448339	#DIV/0!	0.509091	0.547862	0.634454
