# Supplementary material for: Essential roles of Caspase-3 in facilitating Myc-induced genetic instability and carcinogenesis
Source: eLife. 2017 Jul 10;6:e26371. doi: 10.7554/eLife.26371 (PMC5550274; doi:10.7554/eLife.26371)
Supplement: Figure 1—source data 9. — DOI: http://dx.doi.org/10.7554/eLife.26371.012 [file elife-26371-fig1-data9.xlsx]

## Sheet: Sheet1
Gamma H2AX Assay - G1 synchronized cells were scored for Gamma H2AX. A positive cell was any cell with at least 1 foci. We counted the total number of foci and the number of positive cells. Numbers indicate the number of foci per cell. At least 500 cells were observed in triplicate																		Statistics for bar graphs		Adjusted p-values were calculated in Prism and included in legend
	BJ-1	Set2	Set3		BJ-1 Myc	Set2	Set3		BJ-1 Casp3	Set2	Set3		BJ-1 Casp3 Myc	Set2	Set3		Cell Line	BJ-1				BJ-1 Myc				BJ-1 Casp3				BJ-1 Casp3 Myc
	0	0	0		0	0	0		0	0	1		0	1	1			0.116	0.144	0.13		0.714	0.738	0.808017		0.0847784	0.078125	0.0935673		0.106509	0.130261	0.0912698
	0	0	0		0	0	0		0	0	0		0	0	1		Average	0.13				0.753339				0.0854902				0.109346
	0	0	1		1	0	4		0	0	0		0	0	0		Stand Dev	0.014				0.0488493				0.00774569				0.0196496
	1	0	1		2	0	0		0	0	1		0	2	0		SEM	0.0080829				0.0282032				0.00447198				0.0113447
	0	0	0		2	2	0		0	0	0		0	0	0
	0	1	0		1	3	6		0	1	0		1	0	0
	0	0	0		0	0	0		0	0	0		0	0	0
	0	0	1		0	1	0		0	0	1		0	0	0
	0	0	0		0	0	0		0	0	1		0	1	0
	0	0	1		0	0	1		0	0	0		0	0	0
	0	0	0		0	0	0		0	0	0		0	0	0
	0	0	0		5	0	0		0	0	1		0	0	0
	0	0	0		0	0	0		0	0	0		0	0	0
	0	0	0		0	0	3		0	1	1		0	1	0
	1	0	0		2	2	1		0	0	0		1	1	0
	1	0	0		3	0	0		0	0	0		0	0	0
	0	0	0		0	1	4		0	0	0		1	1	0
	0	0	0		0	0	0		0	0	0		0	0	0
	0	0	0		1	1	1		0	0	1		0	0	0
	1	0	0		1	0	0		0	0	0		0	0	0
	0	0	1		3	2	0		0	0	0		0	0	0
	1	0	0		2	1	6		0	0	1		0	0	0
	0	0	1		0	2	0		0	0	0		0	0	0
	0	1	0		0	0	0		0	0	0		0	0	0
	0	0	0		2	1	2		0	0	1		0	2	2
	0	0	0		0	1	1		0	0	0		0	0	0
	0	0	0		0	0	0		0	0	0		3	1	0
	0	0	0		0	1	0		0	0	0		0	0	0
	0	0	0		1	0	0		0	0	0		0	0	0
	0	0	0		1	1	0		0	0	0		0	0	0
	0	1	0		1	0	0		0	0	0		0	0	0
	0	0	0		1	0	0		1	0	0		0	0	0
	1	0	0		3	0	1		0	0	0		0	0	0
	0	0	1		0	2	1		0	0	0		0	0	1
	1	1	1		0	1	0		0	0	1		0	0	0
	0	0	0		0	0	0		0	0	0		0	0	0
	0	0	1		0	0	0		0	0	0		0	0	0
	0	1	0		1	0	0		0	0	0		1	0	0
	0	0	2		1	0	0		0	0	0		0	0	0
	0	0	0		1	0	1		0	0	0		0	0	0
	0	0	0		1	2	2		0	0	0		0	1	0
	0	0	0		0	1	1		0	0	0		2	0	0
	0	0	0		0	1	2		0	0	0		0	0	0
	0	0	0		0	1	0		0	0	0		0	1	0
	0	0	0		1	1	0		0	0	0		0	0	0
	1	0	0		1	2	0		0	0	0		0	0	0
	1	0	0		0	0	2		0	0	0		0	0	0
	0	0	0		0	1	1		0	0	0		0	1	0
	1	0	1		0	0	1		0	0	0		0	0	0
	0	0	0		2	3	3		0	0	0		0	0	0
	2	0	0		0	0	4		0	0	0		0	0	0
	0	0	0		0	1	4		0	0	0		0	1	0
	0	0	1		0	2	0		0	0	0		0	0	0
	0	0	0		0	1	0		0	0	0		0	0	0
	0	1	1		0	0	1		0	0	0		0	0	0
	0	1	0		0	0	0		0	0	0		0	1	0
	0	0	0		2	0	0		2	0	0		0	0	0
	0	0	0		0	2	2		0	0	0		0	0	0
	0	0	0		0	0	8		0	0	0		0	0	0
	0	0	0		1	0	0		0	0	0		1	0	0
	1	0	0		0	0	0		0	0	0		0	0	0
	0	0	0		2	1	1		0	1	0		0	2	0
	0	0	1		1	2	2		0	0	0		0	0	0
	0	0	2		1	1	0		0	0	0		0	0	0
	1	0	0		0	2	0		1	0	0		0	0	0
	0	0	1		0	0	0		0	0	0		0	0	1
	1	0	0		0	1	0		0	1	0		0	0	0
	0	0	0		0	1	2		1	0	0		0	0	0
	0	0	0		1	0	0		1	0	0		0	0	0
	0	1	0		1	0	16		0	0	0		0	0	0
	0	0	0		0	0	4		0	0	0		0	0	0
	0	0	0		0	2	0		0	0	0		0	1	0
	0	0	0		0	0	0		0	0	0		0	0	0
	0	0	0		0	0	0		0	0	0		0	1	0
	1	0	0		1	0	1		0	0	0		0	1	0
	2	0	1		0	5	0		0	0	0		0	0	0
	0	1	0		0	1	0		0	0	0		0	0	0
	1	0	0		0	0	4		0	1	0		0	0	0
	0	0	0		3	0	0		0	1	0		1	0	0
	0	0	0		4	0	0		0	0	0		0	0	0
	0	0	1		0	3	1		0	0	0		0	0	0
	0	0	1		0	0	3		0	1	0		0	3	0
	0	0	0		0	1	0		0	0	0		0	0	0
	0	0	0		0	0	0		0	0	0		0	0	0
	0	0	0		1	2	0		0	0	0		0	0	0
	0	1	0		0	0	0		0	0	0		0	0	0
	0	0	0		0	1	1		0	0	0		1	0	0
	1	0	0		0	0	0		0	0	0		0	0	0
	0	0	1		0	0	1		0	0	0		0	0	0
	0	3	0		1	1	0		0	0	0		0	0	0
	0	0	0		0	0	0		0	1	0		0	2	0
	0	0	0		0	0	0		0	0	0		0	0	0
	1	0	0		1	0	0		0	0	0		0	0	0
	1	0	0		0	1	1		0	0	0		0	1	0
	0	0	0		1	1	1		0	0	0		0	0	0
	0	0	0		1	0	11		0	0	0		0	1	0
	0	0	0		0	0	1		0	0	0		0	0	0
	0	0	0		0	2	0		0	0	0		0	0	0
	0	0	0		1	0	0		0	0	0		0	0	1
	0	0	0		0	0	2		0	0	0		0	1	0
	1	1	1		0	2	0		0	0	1		0	0	0
	0	0	0		0	0	1		0	0	0		6	0	0
	0	0	1		0	0	0		0	0	0		0	0	0
	0	0	0		8	0	1		0	0	0		0	0	0
	0	0	0		3	0	0		0	0	0		0	0	0
	0	0	0		4	0	1		0	0	0		0	0	0
	0	0	0		1	4	0		0	0	0		0	2	0
	0	0	0		0	0	0		0	0	0		0	0	0
	0	0	0		0	0	1		0	0	1		0	0	0
	0	0	0		0	0	3		0	0	0		0	0	0
	0	0	0		0	1	1		0	0	0		0	0	1
	0	1	0		1	0	0		0	0	0		0	0	0
	1	0	0		1	0	0		0	0	0		0	0	0
	0	0	1		1	0	0		0	0	0		0	0	0
	1	0	0		1	0	0		0	0	0		0	0	0
	0	0	0		1	1	1		0	0	0		0	0	0
	0	0	0		0	0	0		0	0	0		1	0	0
	0	0	0		0	0	0		0	0	0		0	0	0
	0	0	0		0	1	0		0	0	0		0	0	0
	0	0	0		1	0	4		0	0	0		0	0	0
	0	0	0		0	0	0		0	0	0		1	0	0
	0	0	0		0	0	2		0	0	0		0	0	0
	0	0	0		0	0	1		0	0	0		0	1	0
	0	0	0		0	1	0		0	0	0		0	0	0
	0	0	0		1	0	0		0	0	0		0	1	1
	1	0	0		0	0	0		0	0	0		0	0	0
	0	0	0		0	0	0		0	0	0		0	0	0
	0	0	0		0	0	2		0	0	0		0	0	1
	0	0	0		2	1	1		0	0	0		0	0	2
	0	0	0		1	1	2		0	0	0		0	0	0
	0	0	1		0	0	0		0	0	0		0	0	0
	0	0	0		1	0	0		0	0	0		0	0	1
	0	1	0		0	1	1		0	0	0		0	0	0
	0	0	0		1	0	0		0	0	0		0	0	1
	0	0	0		1	2	0		0	0	0		0	0	0
	0	0	0		0	4	0		0	0	3		0	0	0
	0	0	0		8	1	0		0	0	3		0	0	0
	0	0	0		0	0	3		0	0	0		2	0	0
	0	0	0		2	1	2		0	0	0		0	0	1
	0	0	0		1	0	2		0	0	0		0	0	0
	0	0	0		2	0	0		0	0	0		0	0	0
	0	0	0		1	2	2		0	0	0		0	0	0
	1	0	0		1	0	0		0	0	0		0	0	0
	0	0	0		0	0	0		0	0	0		0	0	0
	0	0	0		0	2	0		0	0	0		0	0	0
	0	0	0		1	0	2		0	0	0		0	0	0
	0	0	1		0	0	0		0	0	0		0	0	0
	0	0	0		0	0	0		0	0	0		0	0	0
	0	0	0		0	0	1		0	0	0		1	0	0
	0	0	0		1	0	0		0	0	0		0	0	0
	0	0	0		1	0	4		0	0	0		0	0	0
	0	0	0		0	1	0		0	0	0		0	0	1
	0	0	0		0	1	0		0	1	0		0	0	0
	0	0	0		1	2	1		0	0	0		0	0	0
	0	0	0		1	1	0		0	0	0		0	0	0
	0	0	0		0	0	0		0	0	0		1	0	0
	0	0	0		1	0	0		0	0	0		0	0	0
	0	0	0		2	6	1		0	0	0		0	0	0
	1	0	0		1	0	0		0	0	0		0	0	0
	0	0	0		4	0	0		0	0	0		0	0	0
	0	0	0		1	1	1		0	0	0		0	0	0
	0	0	0		1	0	0		0	0	0		0	0	0
	0	2	0		2	1	0		0	0	0		0	0	0
	0	0	0		1	0	4		0	0	0		0	0	0
	0	0	0		0	1	1		0	0	0		0	0	0
	0	0	1		0	0	0		0	0	0		0	0	2
	0	1	0		1	0	0		0	0	0		0	0	0
	0	0	0		1	0	0		0	0	0		0	0	0
	0	0	0		1	1	0		0	0	0		0	0	0
	0	0	0		1	0	0		0	0	1		0	0	0
	0	0	0		1	0	1		0	0	0		0	0	0
	0	0	0		0	1	1		0	0	0		0	0	0
	0	0	0		0	0	1		0	0	0		0	0	1
	0	0	0		0	2	0		0	0	0		0	0	0
	0	0	0		0	0	0		0	0	0		0	0	0
	0	0	0		3	1	4		0	0	0		0	0	0
	0	0	1		0	0	2		0	0	0		0	0	0
	1	0	0		12	1	2		0	0	0		0	1	1
	0	1	0		0	0	2		0	0	0		0	2	0
	0	0	0		0	0	1		0	0	0		0	0	0
	0	0	0		1	0	3		0	0	0		0	0	0
	0	0	0		0	1	0		0	0	0		0	1	0
	0	0	0		1	5	0		0	0	0		0	0	2
	0	0	0		1	1	2		0	0	0		1	0	0
	0	0	1		1	0	1		0	0	0		0	0	0
	0	0	0		0	1	0		0	0	0		0	0	0
	0	0	0		0	0	2		0	0	0		0	0	0
	0	0	0		1	0	0		0	0	0		0	0	0
	1	0	0		0	1	0		0	0	0		0	0	0
	0	0	0		0	0	1		0	0	0		0	0	0
	0	0	0		2	2	0		0	0	0		1	1	0
	0	0	0		1	0	1		0	0	0		0	0	0
	0	0	0		0	0	0		0	0	0		0	0	0
	0	0	0		0	0	0		0	0	0		5	0	0
	0	0	0		2	0	2		0	0	0		0	0	0
	0	0	0		0	1	1		0	0	0		0	0	0
	1	1	0		1	1	0		0	0	0		0	0	0
	0	0	0		0	0	0		0	0	0		0	0	0
	0	0	0		0	3	0		0	0	1		0	0	0
	0	0	0		2	0	0		0	0	0		1	1	0
	0	0	0		1	0	1		0	0	0		0	0	0
	0	0	1		1	0	0		0	0	0		0	0	0
	0	0	0		0	1	1		0	2	0		0	0	0
	0	0	0		0	1	0		0	0	0		0	0	0
	0	0	0		0	1	0		0	1	0		0	0	0
	0	0	0		1	0	0		0	1	0		0	1	0
	0	0	1		1	1	1		0	1	0		0	1	0
	0	0	0		0	1	0		0	0	0		0	0	0
	0	0	0		2	1	0		0	0	0		0	0	0
	0	0	0		0	0	0		0	0	0		1	0	0
	0	0	0		0	0	0		0	2	0		0	0	0
	0	0	1		0	0	1		0	2	0		0	0	0
	0	0	0		0	0	1		0	0	0		0	0	0
	1	0	0		0	2	2		0	0	0		0	0	0
	0	0	0		3	0	0		0	0	0		0	0	0
	0	0	0		0	0	3		0	0	0		0	1	0
	0	0	0		0	2	0		0	0	0		0	0	0
	0	0	0		0	0	0		0	1	0		0	0	0
	1	1	1		1	0	0		0	0	0		0	0	0
	0	0	0		1	0	1		0	0	0		1	0	0
	0	0	1		2	0	0		0	0	0		0	0	0
	0	0	0		0	0	0		0	0	1		0	0	0
	0	1	0		0	1	1		0	0	0		1	0	0
	1	0	0		0	1	0		0	0	0		0	0	0
	0	0	0		0	1	1		0	0	0		2	0	0
	0	0	0		1	0	0		0	0	0		2	1	0
	0	0	0		1	2	1		0	0	0		0	2	0
	0	0	0		0	3	1		0	0	0		1	0	0
	0	0	0		0	2	0		0	0	1		0	0	0
	0	1	0		0	0	8		0	0	0		0	1	0
	1	0	0		0	2	0		0	0	0		0	0	0
	0	0	0		2	0	2		0	0	0		0	0	1
	1	0	0		4	1	0		0	0	0		0	0	0
	0	0	0		0	0	0		0	0	1		0	0	0
	0	0	0		0	0	1		0	0	0		0	0	0
	0	0	0		0	0	0		0	0	0		0	0	0
	0	0	0		0	0	2		0	0	0		0	0	0
	0	1	0		0	2	1		0	0	0		0	0	0
	0	0	0		1	0	2		0	0	0		2	0	0
	0	0	0		2	0	0		0	0	0		1	0	0
	0	0	0		0	0	0		0	0	0		0	0	0
	0	0	0		0	0	0		1	0	0		0	0	0
	0	0	0		0	0	0		0	0	0		0	0	0
	0	0	0		0	3	0		0	0	0		0	0	0
	0	0	0		0	0	0		0	0	0		0	0	0
	0	0	0		1	0	0		0	0	0		0	0	0
	0	0	0		1	1	1		0	0	0		0	0	1
	0	1	0		1	0	1		0	0	0		0	0	0
	0	0	0		0	1	0		0	0	0		0	1	0
	0	0	0		0	3	0		0	0	0		0	0	0
	0	0	1		1	0	1		0	0	0		0	0	0
	0	0	0		1	1	0		0	0	0		0	0	0
	0	0	0		0	0	0		0	0	0		0	0	0
	0	0	0		0	1	0		0	0	0		0	0	0
	1	0	0		0	1	1		0	0	0		0	0	0
	1	1	0		0	0	1		0	0	0		0	0	0
	0	0	0		1	0	0		0	0	0		0	1	0
	0	0	0		0	0	0		0	0	0		0	0	2
	0	0	1		1	1	0		0	0	0		0	0	0
	0	0	0		1	1	1		0	0	0		0	0	0
	0	0	0		1	0	1		0	0	0		0	0	0
	0	0	0		1	2	0		0	0	3		0	0	0
	0	0	0		0	0	0		0	0	0		0	0	2
	0	2	0		0	0	1		0	0	0		0	0	0
	0	0	0		0	0	1		0	0	0		0	0	0
	0	0	0		1	0	2		0	0	0		0	0	2
	0	0	2		0	1	0		0	0	0		0	0	1
	0	0	0		1	0	2		0	0	0		0	0	0
	0	0	0		0	0	0		0	1	0		0	1	0
	0	0	0		0	0	0		0	0	0		0	0	0
	0	0	0		0	0	0		0	0	0		0	0	0
	0	0	0		0	0	1		0	0	0		0	0	0
	0	1	0		0	1	0		0	0	0		0	0	0
	0	0	0		1	0	1		0	0	0		0	0	0
	0	0	0		1	1	1		1	0	0		0	0	0
	0	0	1		1	1	0		1	0	0		0	0	0
	0	0	0		2	1	2		0	0	0		1	0	0
	0	0	0		2	0	2		0	0	0		0	1	0
	0	0	0		0	1	0		1	1	0		0	0	0
	0	0	0		0	3	1		0	0	0		0	0	0
	1	0	0		0	0	1		0	0	0		0	0	0
	0	0	0		0	2	0		0	0	0		0	0	0
	0	1	0		0	0	2		0	2	0		0	0	0
	0	0	0		0	2	2		0	0	0		0	0	0
	0	0	0		0	4	4		0	0	0		0	0	0
	0	0	1		0	0	0		0	0	0		0	0	0
	1	0	0		1	0	0		0	1	0		0	0	0
	0	0	0		0	2	2		0	1	0		0	0	0
	0	0	0		1	1	1		2	0	0		0	1	1
	0	0	0		3	0	0		0	0	0		0	0	0
	1	1	0		1	0	0		1	0	0		0	0	0
	0	0	0		0	0	0		0	0	0		0	0	0
	0	1	0		1	0	2		0	0	0		0	0	0
	0	1	1		3	3	0		0	0	0		0	0	0
	0	0	0		1	2	0		0	0	0		0	0	0
	0	0	1		0	1	0		0	0	0		0	0	0
	0	0	1		0	1	1		0	0	0		0	0	0
	1	0	0		2	0	0		0	0	0		0	0	0
	0	0	0		0	4	3		0	0	0		0	0	0
	1	1	0		6	0	4		0	0	0		0	0	0
	0	0	0		1	0	0		0	0	0		0	0	1
	0	0	0		0	0	1		0	0	0		0	0	0
	0	1	1		0	1	1		0	1	1		0	0	0
	0	0	0		0	0	3		0	0	0		0	0	0
	0	0	0		1	0	1		0	1	0		0	0	0
	0	0	1		0	0	0		0	0	0		0	0	0
	0	0	0		0	0	0		0	0	0		0	1	0
	0	0	0		1	0	2		0	0	0		1	0	0
	0	0	0		2	1	0		0	0	0		0	0	0
	1	0	0		0	1	0		0	1	3		0	0	0
	0	1	0		0	0	1		0	0	3		1	0	0
	0	0	0		3	0	1		0	0	0		0	0	0
	0	0	0		0	0	1		0	0	0		0	1	0
	0	0	1		2	1	0		0	1	0		0	0	0
	0	0	0		0	0	0		0	0	1		0	0	0
	0	0	0		0	1	4		0	0	0		0	0	0
	0	0	0		0	0	2		0	0	0		0	0	0
	0	0	0		1	1	2		0	0	0		0	0	0
	0	0	0		0	0	2		0	0	0		0	0	0
	0	0	0		2	1	1		0	0	0		0	0	0
	0	1	1		1	0	3		0	0	0		0	0	1
	1	1	0		0	0	0		0	0	0		0	0	0
	0	0	0		3	1	0		0	0	0		0	0	0
	0	0	0		0	0	2		0	0	0		0	0	0
	0	0	0		0	2	1		0	0	0		0	0	0
	1	0	0		3	0	0		0	0	3		0	1	0
	0	1	0		0	1	2		0	0	0		1	0	0
	0	0	0		0	1	0		0	0	0		0	0	0
	0	1	0		1	4	0		0	0	0		0	0	0
	0	0	0		0	3	1		0	0	0		0	0	1
	0	0	0		1	0	0		0	0	0		0	2	0
	0	0	0		0	0	1		0	0	0		0	0	0
	0	0	0		0	1	0		0	0	0		0	0	0
	0	0	0		0	2	0		0	0	0		0	0	0
	0	0	0		1	0	2		0	0	0		0	0	0
	0	1	0		0	2	1		0	0	0		0	0	0
	1	1	0		0	1	0		0	0	0		0	0	0
	0	0	1		0	0	0		0	0	0		0	0	0
	0	0	0		1	0	0		0	0	0		0	0	0
	0	0	0		1	1	0		0	0	0		0	0	0
	1	0	0		0	0	1		0	0	0		0	0	0
	0	0	0		0	0	0		0	0	0		0	0	0
	0	0	1		0	1	1		0	0	0		0	0	0
	0	0	0		1	0	0		0	0	0		0	0	0
	0	0	0		1	0	0		0	0	0		0	0	0
	0	0	0		0	4	1		0	0	0		0	0	0
	0	0	0		0	1	0		0	0	0		0	0	0
	0	1	1		1	1	1		0	0	0		1	0	0
	0	0	0		0	4	1		0	0	0		0	0	0
	0	0	0		0	0	0		0	0	0		0	0	0
	0	0	0		0	0	0		0	0	0		0	0	0
	0	0	0		1	5	0		2	0	0		0	0	0
	0	0	0		0	0	0		0	0	0		0	0	0
	0	0	0		0	1	2		0	0	0		0	0	0
	0	0	1		2	0	1		2	0	0		0	0	0
	0	0	0		1	0	1		0	0	0		0	0	0
	0	0	1		0	0	1		0	0	0		0	0	1
	0	1	0		1	0	0		0	0	0		0	0	0
	0	0	0		1	1	0		0	0	0		0	0	0
	0	0	0		1	0	1		0	0	0		0	0	0
	0	0	0		0	0	0		0	0	0		0	0	0
	0	0	0		0	0	2		0	0	0		0	0	0
	0	1	0		4	0	0		0	0	0		0	0	0
	0	0	0		2	2	0		0	0	0		0	0	0
	0	0	0		2	0	0		0	0	0		0	0	1
	0	0	0		2	1	3		0	0	0		0	0	0
	0	0	0		1	0	0		0	0	0		1	0	0
	0	1	0		3	2	1		0	1	0		0	0	0
	0	0	0		0	0	1		0	0	0		0	0	0
	0	0	0		0	1	1		0	0	0		0	1	0
	0	0	0		2	1	0		0	0	0		0	0	0
	0	0	0		1	0	0		0	0	0		0	0	0
	0	0	0		0	0	4		0	0	0		0	0	0
	0	0	0		2	0	2		0	0	0		0	0	0
	0	0	0		0	2	2		0	0	0		0	0	0
	0	0	0		0	1	2		0	0	3		0	0	0
	0	0	0		1	4	1		0	0	0		0	0	0
	0	0	0		0	4	3		0	0	0		0	0	1
	0	1	0		1	6	0		0	0	1		0	0	1
	0	1	0		0	0	0		0	0	0		0	0	0
	0	0	0		0	1	2		0	0	1		0	0	0
	0	0	0		2	0	1		0	0	0		0	0	0
	0	0	0		1	1	0		0	0	0		0	0	0
	0	1	0		0	2	2		0	0	0		0	0	0
	0	0	1		0	1	0		0	0	0		0	0	0
	0	1	0		0	0	0		0	0	0		0	0	0
	0	0	0		0	0	1		0	0	0		0	1	0
	1	0	1		1	0	0		0	0	0		0	1	0
	0	0	0		0	0	1		0	0	0		0	0	1
	0	0	1		1	1	0		0	0	0		0	0	0
	0	0	0		0	0	0		0	0	0		0	0	0
	0	0	0		0	0	2		0	0	0		0	0	0
	0	0	0		0	0	1		0	0	0		0	0	0
	0	0	0		1	2	0		0	0	0		0	0	0
	0	0	0		1	2	0		0	0	0		0	0	0
	0	0	0		1	0	0		0	0	0		0	0	0
	0	1	0		0	3	0		0	0	0		1	0	0
	0	0	0		1	0	1		0	0	0		0	0	0
	0	1	1		0	0	0		0	0	0		0	0	2
	0	0	0		1	2	1		0	0	0		0	0	0
	0	0	0		0	2	0		0	0	0		1	0	0
	1	0	0		0	1	0		1	0	0		0	0	0
	0	0	0		2	0	0		0	0	0		0	0	0
	0	0	0		0	0	1		0	0	0		0	0	0
	0	0	0		0	1	0		0	0	0		0	0	0
	0	0	0		0	0	0		0	0	0		0	0	0
	0	0	0		1	1	0		1	0	0		0	0	0
	0	0	0		0	0	0		0	0	0		0	0	0
	0	0	0		0	4	2		0	0	1		1	0	1
	0	1	1		2	0	0		0	0	1		0	1	0
	0	1	0		0	0	1		2	0	0		0	0	0
	0	0	1		0	1	1		0	0	0		0	1	0
	0	1	0		2	4	0		0	0	0		0	0	0
	0	0	0		0	0	1		0	0	0		0	0	0
	1	2	0		0	0	1		0	0	0		0	0	0
	0	0	0		1	0	0		0	0	0		0	0	0
	0	0	0		0	1	0		0	0	0		0	0	0
	0	0	0		1	2	0		2	0	0		0	0	0
	0	0	0		0	0	1		0	0	0		0	0	0
	0	0	0		0	0	0		1	0	0		0	0	0
	0	0	0		1	0	0		0	0	0		0	1	0
	0	0	0		1	0	0		0	0	0		0	0	0
	0	0	0		0	1	0		0	0	2		0	0	0
	0	0	0		0	1	1		0	0	0		0	0	0
	1	1	1		0	0	1		0	0	0		0	0	0
	0	0	0		0	0	0		1	1	0		0	0	0
	0	0	0		0	0	0		0	0	0		0	0	0
	0	0	0		0	0	0		0	0	0		0	0	0
	0	1	0		0	1	0		0	0	0		0	0	0
	0	0	0		1	0	1		0	1	0		0	0	0
	1	1	0		0	0	1		1	0	0		0	1	1
	0	0	1		0	2	1		0	0	0		0	1	0
	0	0	0		2	0	0		0	2	0		0	1	0
	0	0	1		0	0	0		0	0	0		0	0	0
	0	0	0		0	1	1		0	0	0		0	0	0
	0	0	0		0	2	0		0	1	0		0	0	0
	0	0	0		5	1	0		1	0	0		0	0	0
	0	0	0		0	0	1		0	0	0		0	0	0
	0	0	0		0	0	0		0	0	1		0	0	0
	0	1	0		0	0	0		0	1	0		0	0	0
	1	2	0		1	0	0		0	0	0		1	0	0
	0	0	0		0	0	0		0	0	0		0	0	0
	0	1	0		0	1	3		1	0	0		0	0	0
	0	0	0		0	4	0		0	1	0		0	0	0
	0	0	0		1	3	1		0	0	0		0	0	0
	0	0	0		0	1	1		1	0	0		0	0	0
	0	0	0		0	2	0		0	0	0		0	0	0
	0	0	0		3	0	0		0	0	0		0	0	0
	0	0	0		0	0	1		0	1	0		0	0	0
	1	0	0		1	0	0		0	0	0		0	0	0
	0	0	0		1	0	3		0	0	0		0	0	0
	0	0	0		2	1	0		0	0	0		0	0	0
	0	1	0		0	0	0		0	0	0		0	0	0
	0	0	0		0	1	2		0	0	0		0	0	0
	0	0	0		0	0	1		1	0	0		0	0	0
	0	0	0		0	0	0		0	0	0		0	0	0
	0	0	0		1	1	0		0	0	0		0	0	0
	0	1	0		0	0	0		1	0	0		0	0	0
	0	1	1		0	2	0		0	0	0		0	0	0
	1	0	1		2	0	7		0	1	0		0	0	0
	0	0	0		1	1	0		0	0	0		0	0	0
	0	0	0		0	0	1		0	0	0		0	0	0
	0	0	0		0	0	0		0	0	0		0	0	0
	0	0	0		1	0	1		0	1	0		0	0	0
	0	0	0		0	2	2		0	0	1		0	0	0
	0	1	0		2	0	0		1	0	0		0	0	0
	0	0	0		2	0	0		0	0	0		0	0	0
	1	0	0		1	2	1		0	0	0		0	0	0
	0	0	0		0	1	0		0	0	0		0	0	0
	0	0	0		1	2	1		1	0	0		0	0	0
	0	0	0		0	5	0		0	0	0		0	0	0
	0	0	0		3	0	0		0	0	0		0	0	0
	0	0	0		1	6	0		0	0	0		0	0	0
	1	0	0		1	0	1		0	0	0		0	0	0
	0	0	0		1	0			0	0	0		0	0	0
	0	0	0		0	0			0	0	0		0	0	0
	0	0	0		0	0			0	0	0		0	0	0
	0	1	0		0	0			0	0	0		0	0	0
	0	0	0		0	4			0	0	0		0	0	0
	0	1	1		3	4			0	0	0		0	1	0
	0	0	0		1	0			0	0	0		0	0	0
	0	0	0		0	4			0	0	0		0	0	0
	0	0	0		0	1			0	0	0		0	0	0
	0	0	0		2	1			0	0	0		1	0	0
	0	0	0		1	0			0	0	0		0	0	0
	0	0	0		0	0			0	0	0		0	0	0
	0	0	0		1	0			0	0	0		0	0	0
	0	0	0		2	5			0	0	0		0	0	0
	0	0	0		2	1			0	0	0		0	0	0
	0	0	0		0	0			0	0	0		0	0	0
	0	1	0		2	0			0	0	0		0	0	0
	0	0	0		1	0			0	0	0		0	0	0
	0	0	0		2	0			0	0	0		0	0	0
	0	0	0		0	3			2	0	0		0	0	0
	0	0	0		1	0			0	0	0		0	0	0
	0	0	0		2	1			1	0	0		0	0	0
	0	0	0		1	1			0	0	0		0	0	0
	0	0	0		5	0			0	0	0		0	0	0
	0	0	0		0	0			0	0	0		0	0	2
	0	0	0		0	0			1	0	0		0		0
									0	0	0		0		0
									1	0	0		0		0
									0	0	0		0		0
									0	0	0		0		0
									0	0	0		0
									0	0	0		0
									0	0	0		0
									0	0	0
									0	0	0
									1	0	0
									1	0	0
									0	0	0
									1		0
									0
									1
									2
									0
									0
									0
	0.116	0.144	0.13	#DIV/0!	0.714	0.738	0.808017	#DIV/0!	0.0847784	0.078125	0.0935673	#DIV/0!	0.106509	0.130261	0.0912698
