# Supplementary material for: Essential roles of Caspase-3 in facilitating Myc-induced genetic instability and carcinogenesis
Source: eLife. 2017 Jul 10;6:e26371. doi: 10.7554/eLife.26371 (PMC5550274; doi:10.7554/eLife.26371)
Supplement: Figure 1—source data 10. — DOI: http://dx.doi.org/10.7554/eLife.26371.013 [file elife-26371-fig1-data10.xlsx]

## Sheet: Sheet1
Chromosome Assay - 50+ cells were oberserved in triplicate for chromosome aberrations. Cells were scored for dicentrics, breaks, and double minutes	Set1	Set1	Set2	Set2	Set3	Set3			Set1	Set1	Set2	Set2	Set3	Set3			Set1	Set1	Set2	Set2	Set3	Set3			Set1	Set1	Set2	Set2	Set3	Set3
BJ-1	Chromosome	Aberration	Chromosome	Aberration	Chromosome	Aberration		BJ Myc	Chromosome	Aberration	Chromosome	Aberration	Chromosome	Aberration		BJ Casp3	Chromosome	Aberration	Chromosome	Aberration	Chromosome	Aberration		BJ Casp3 myc	Chromosome	Aberration	Chromosome	Aberration	Chromosome	Aberration
	46	0	46	0	46	0			49	1	46	0	45	0			46	0	46	0	46	0			46	0	46	0	46	0
	46	0	46	0	46	0			47	0	46	0	46	0			46	0	46	0	46	0			46	0	47	1	47	0
	46	0	46	0	46	0			46	0	45	0	40	0			46	0	46	0	46	0			46	0	46	0	46	0
	46	0	46	0	46	0			46	1	44	0	36	0			46	0	46	0	46	0			45	0	45	0	45	0
	46	0	45	0	45	0			46	0	46	0	52	1			45	0	45	0	45	0			45	0	45	0	45	0
	45	0	46	0	46	0			46	0	45	1	47	0			46	0	46	0	46	0			46	0	46	0	46	0
	46	0	46	0	46	0			44	0	46	0	44	0			46	0	46	0	46	0			46	0	46	0	47	0
	46	0	46	0	46	0			40	1	44	0	46	0			46	0	46	0	46	0			46	0	46	0	46	0
	46	0	46	0	46	0			45	0	46	0	46	0			46	0	46	1	46	0			46	0	46	0	46	0
	46	0	46	0	46	0			46	0	45	0	45	0			46	0	46	0	46	0			46	0	46	0	46	0
	46	0	46	0	46	0			40	0	45	0	47	0			46	0	46	0	46	0			47	0	47	0	47	0
	46	0	46	0	46	0			36	0	46	0	41	0			46	0	46	0	46	0			46	0	46	0	46	0
	46	0	45	0	45	0			52	1	44	0	46	1			45	0	45	0	45	0			45	0	45	0	46	0
	46	0	46	0	46	0			47	0	44	1	45	0			46	0	46	0	46	0			46	0	46	0	46	0
	45	0	46	0	46	0			44	0	41	0	49	0			46	0	46	0	46	0			46	0	46	0	46	0
	46	0	46	0	46	1			46	0	46	1	43	1			46	0	46	0	46	0			46	0	45	0	45	1
	46	0	46	0	46	0			46	0	45	0	50	0			46	0	46	0	46	0			46	0	46	0	46	0
	43	0	46	0	46	0			45	0	49	0	45	0			46	0	46	0	46	0			46	0	46	0	46	0
	47	0	46	0	46	0			47	0	43	1	46	0			46	0	46	0	46	0			46	0	46	0	46	0
	46	0	46	0	46	0			45	0	50	0	47	1			46	0	46	0	46	0			46	0	46	0	46	0
	46	0	46	0	46	0			39	0	45	0	46	0			46	0	46	0	46	0			46	0	46	0	46	0
	46	0	46	0	46	0			46	0	46	0	46	0			46	0	46	0	46	0			46	0	45	0	45	0
	46	0	46	0	46	0			46	0	47	1	47	1			46	0	46	0	46	0			46	0	46	0	46	0
	46	0	46	0	46	0			46	1	46	0	45	0			46	0	46	0	46	0			46	0	46	0	46	0
	46	0	46	0	46	0			48	0	46	0	46	0			46	0	46	0	46	0			46	0	46	0	46	0
	45	1	46	0	46	0			46	0	47	1	46	0			46	0	46	0	46	0			46	0	46	0	46	0
	46	0	47	0	47	0			46	0	45	0	43	0			47	0	47	0	47	0			47	0	47	0	46	0
	46	0	46	0	46	0			45	0	46	0	45	0			46	0	46	0	46	0			45	0	45	0	45	1
	46	0	46	0	46	0			46	0	46	0	45	0			46	0	46	0	46	0			46	0	46	0	46	0
	46	0	46	0	46	0			46	0	45	0	43	0			46	0	46	0	46	0			46	0	46	0	46	0
	46	0	46	0	46	0			43	0	43	0	43	0			46	0	46	0	46	0			46	0	46	0	47	0
	46	0	46	0	46	0			45	0	46	0	47	0			46	0	46	0	46	0			46	0	46	0	47	0
	46	0	46	0	46	0			45	0	46	0	45	1			46	0	46	0	46	0			47	0	47	0	47	0
	46	0	46	0	46	0			43	0	41	0	46	0			46	0	46	0	46	0			46	0	46	0	46	0
	45	0	46	0	46	0			43	0	39	0	43	0			46	0	46	0	46	0			46	0	46	0	46	0
	46	0	46	0	46	0			47	0	44	0	42	0			46	0	46	0	46	0			46	0	46	0	46	0
	46	0	46	0	46	0			45	1	46	1	46	0			46	0	46	0	46	0			46	0	46	0	46	0
	46	0	46	0	46	0			46	0	45	0	40	0			46	0	46	0	46	0			46	0	46	0	46	0
	46	0	46	0	46	0			43	0	39	0	40	1			46	0	46	0	46	0			46	0	47	0	47	0
	46	0	44	0	44	0			42	0	43	0	43	0			44	0	44	0	44	0			44	0	44	0	44	0
	45	0	46	0	46	0			46	0	45	0	65	0			46	0	46	0	46	0			46	0	46	0	46	0
	46	0	46	0	46	0			40	0	45	0	45	0			46	0	46	0	46	0			46	0	46	0	46	0
	46	0	46	0	46	0			40	1	46	1	48	0			46	0	46	0	46	0			46	0	46	0	46	0
	46	0	46	0	46	0			43	0	49	0	40	0			46	0	46	0	46	0			46	0	46	0	46	0
	46	0	46	0	46	0			65	0	47	0	52	0			46	0	46	0	46	0			46	0	46	0	46	0
	46	0	46	0	46	0			45	0	46	0	45.4	0.155556			46	0	46	0	46	0			46	0	45	0	45	0
	46	0	46	0	46	0			48	0	46	0					46	0	46	0	46	0			46	0	46	0	46	0
	45	0	46	0	46	0			40	0	45	0					46	0	46	0	46	0			46	0	46	0	46	0
	46	0	46	0	46	0			52	0	44	0					46	0	46	0	46	0			46	0	46	0	46	0
	46	0	45	0	45	0			45.2653	0.142857	46	0					45	0	45	0	45	0			45	0	46	0	46	0
	45.84	0.02	45.92	0	45.92	0.02					45.12	0.16					45.92	0	45.92	0.02	45.92	0			45.92	0	45.92	0.02	45.98	0.04
																													0.02	0.04
												0.155556
