# Supplementary material for: Essential roles of Caspase-3 in facilitating Myc-induced genetic instability and carcinogenesis
Source: eLife. 2017 Jul 10;6:e26371. doi: 10.7554/eLife.26371 (PMC5550274; doi:10.7554/eLife.26371)
Supplement: Figure 2—source data 1. — DOI: http://dx.doi.org/10.7554/eLife.26371.025 [file elife-26371-fig2-data1.xlsx]

## Sheet: Sheet1
Soft Agar Assay - Cells plated in soft agar were observed for colonies. To be considered a colony, there must be more then 50 cells in the colony. Adjusted p-value was generated in Prism
	Replicate	Number of Colones per Replicate
		Vector Control	MCF10A Myc	Casp3 KO	Casp3 Myc
	1	10	125	9	12
	1	12	115	4	10
	1	6	132	2	9
	2	6	102	2	9
	2	10	93	1	13
	2	4	76	6	4
	3	12	101	9	9
	3	10	85	4	13
	3	19	112	2	4
	4	6	101	2	12
	4	10	119	1	10
	4	4	74	6	9
	5	10		2	5
	5	4		3	6
	5	6		2	17
	6	25		9
	6	31		2
	6			4
		10.8824	102.917	3.88889	9.46667
		7.55714	18.6082	2.84786	3.6619
		1.83287	5.37172	0.671247	0.945499
