# Supplementary material for: Essential roles of Caspase-3 in facilitating Myc-induced genetic instability and carcinogenesis
Source: eLife. 2017 Jul 10;6:e26371. doi: 10.7554/eLife.26371 (PMC5550274; doi:10.7554/eLife.26371)
Supplement: Figure 2—source data 2. — DOI: http://dx.doi.org/10.7554/eLife.26371.026 [file elife-26371-fig2-data2.xlsx]

## Sheet: Sheet1
Soft Agar Assay - Cells plated in soft agar were observed for colonies. To be considered a colony, there must be more then 50 cells in the colony. Adjusted p-value was generated in Prism
Replicate
	MCF10+Casp 3	MCF+Myc+Casp3	Casp3+Casp3	Casp3+Myc+Casp3
1	15	130	5	83
1	8	115	8	95
1	10	108	7	85
2	14	132	3	100
2	20	150	9	70
2	5	110	9	85
3	8	107	2	89
3	14	95	6	92
3	8	116	7	87
	11.3333	118.111	6.22222	87.3333
	4.71699	16.5487	2.48886	8.47054
	1.57233	5.51625	0.829621	2.82351
		0.00292833
