# Supplementary material for: Essential roles of Caspase-3 in facilitating Myc-induced genetic instability and carcinogenesis
Source: eLife. 2017 Jul 10;6:e26371. doi: 10.7554/eLife.26371 (PMC5550274; doi:10.7554/eLife.26371)
Supplement: Figure 3—source data 1. — DOI: http://dx.doi.org/10.7554/eLife.26371.029 [file elife-26371-fig3-data1.xlsx]

## Sheet: Sheet1
Cells were stained for EndoG and were counted the number of cells with a nuclear endoG signal. Adjusted p-values were calculated in Prism	Set1	Set1	Set2	Set2	Set3	Set3		Set1	Set1	Set2	Set2	Set3	Set3		Set1	Set1	Set2	Set2	Set3	Set3
	Vector Control							MCF10+Myc							Casp3+Myc
	Total Cells	Nuclear EndoG	Total Cells	Nuclear EndoG	Total Cells	Nuclear EndoG		Total Cells	Nuclear EndoG	Total Cells	Nuclear EndoG	Total Cells	Nuclear EndoG		Total Cells	Nuclear EndoG	Total Cells	Nuclear EndoG	Total Cells	Nuclear EndoG
	44	0	46	1	56	1		24	4	43	9	79	8		56	0	47	0	55	0
	33	1	42	3	80	0		30	2	42	6	50	7		59	1	62	0	67	0
	51	4	33	0	98	2		40	5	19	1	35	5		48	0	52	1	57	0
	33	0	30	2	61	1		20	0	33	3	68	3		68	0	54	0	62	0
	45	1	33	1	104	3		33	7	35	4	95	6		51	0	64	0	55	0
	36	2	43	0	78	0		21	8	16	2	106	7		75	1	79	0	68	1
	40	1	42	0				34	8	8	2	70	20		63	0	68	0	56	0
	37	0	31	0				21	4	65	7						78	1	64	0
	41	0	54	0				17	5	57	4
	37	0	83	1				12	1	63	4
	28	1						44	5	51	5
								38	4	75	6
								35	1
								32	3
								26	1
								30	5
								52	4
	% Positive	0.0235294		0.0183066		0.0146751			0.131631		0.104536		0.111332			0.0047619		0.00396825		0.00206612
	Standard Dev	0.00445094							0.0140967							0.00138536
	SEM	0.00256975							0.00813875							0.000799836
