# Supplementary material for: Essential roles of Caspase-3 in facilitating Myc-induced genetic instability and carcinogenesis
Source: eLife. 2017 Jul 10;6:e26371. doi: 10.7554/eLife.26371 (PMC5550274; doi:10.7554/eLife.26371)
Supplement: Figure 3—source data 2. — DOI: http://dx.doi.org/10.7554/eLife.26371.030 [file elife-26371-fig3-data2.xlsx]

## Sheet: Sheet1
Gamma H2AX Assay - G1 synchronized cells were scored for Gamma H2AX. A positive cell was any cell with at least 1 foci. We counted the total number of foci and the number of positive cells. Numbers indicate the number of foci per cell. At least 500 cells were observed in triplicate																				MCF10a				Myc				Caspase 3 KO				Casp3 Myc
	MCF10a	Set2	Set3		Myc	Set2	Set3		EndoG	Set2	Set3		EndoG+Myc	Set2	Set3		positive cells		169	137	155		431	397	314		103	108	111		156	105	101
	0	1	1		0	0	0		0	0	0		3	0	0		Percent		33.8	27.4	30.2734		73.5495	78.3037	61.0895		21.5031	23.2258	23.029		31.2	21.5606	20.7392
	0	0	0		2	0	1		0	0	0		3	0	0
	1	1	0		0	0	0		0	0	0		2	0	0
	0	0	2		0	0	0		0	1	0		2	0	1
	0	0	1		2	1	1		0	0	0		2	0	0
	0	0	1		3	3	0		1	0	0		2	0	0
	0	0	0		4	0	1		0	0	0		2	1	0
	0	0	0		1	1	1		1	0	0		2	0	0
	0	1	0		0	1	0		0	0	3		2	1	0
	0	0	0		0	0	1		0	1	0		2	0	0
	0	1	0		0	0	0		0	2	1		2	0	0
	0	1	0		2	2	0		0	0	0		2	0	0
	1	1	1		1	1	2		0	1	0		2	0	0
	0	0	0		0	3	1		0	0	0		2	0	0
	0	0	0		1	1	2		0	0	0		2	0	1
	0	1	0		1	1	1		0	0	0		2	0	0
	0	0	0		0	0	1		2	0	0		2	0	0
	1	0	1		1	3	0		0	0	0		2	0	0
	0	0	1		2	2	1		0	0	1		2	0	0
	0	0	0		0	1	0		0	0	0		2	0	0
	0	0	0		2	1	0		0	0	1		2	0	0
	1	0	1		0	1	0		0	0	0		2	0	1
	0	1	0		2	0	1		0	0	0		1	0	0
	0	0	0		3	1	0		0	0	3		1	0	0
	0	0	0		2	1	0		0	0	1		1	3	0
	0	0	0		0	2	1		1	4	0		1	0	0
	0	0	1		0	2	3		0	0	0		1	0	2
	0	0	0		0	2	0		0	0	2		1	0	0
	1	0	1		0	0	1		0	0	0		1	2	0
	0	0	0		0	1	0		2	1	1		1	0	0
	0	0	0		1	2	1		1	0	0		1	0	0
	1	0	1		1	1	1		0	0	0		1	0	1
	0	0	0		0	1	0		0	0	0		1	0	0
	0	0	0		1	0	3		0	0	0		1	0	0
	0	1	0		2	0	0		0	0	0		1	0	0
	0	1	0		3	2	1		0	0	1		1	1	1
	0	0	0		0	1	1		0	0	0		1	0	0
	0	0	0		0	1	0		0	0	1		1	0	1
	0	0	0		2	0	0		1	0	0		1	0	0
	0	0	0		0	2	1		0	0	0		1	0	1
	1	2	0		1	1	1		0	0	0		1	0	0
	0	0	0		4	2	0		0	0	0		1	0	0
	0	0	1		2	1	2		0	1	1		1	0	0
	0	0	0		0	1	0		0	0	0		1	0	0
	0	0	0		0	0	1		2	0	0		1	0	0
	0	0	0		0	2	1		0	0	0		1	0	0
	1	0	1		0	2	0		0	0	0		1	0	0
	0	0	0		0	1	0		0	2	0		1	0	0
	0	0	0		0	1	1		0	0	1		1	0	0
	0	0	0		2	0	1		1	0	0		1	0	0
	0	0	0		0	2	0		3	0	0		1	3	0
	0	0	0		0	1	0		0	2	1		1	4	0
	1	0	1		2	2	0		0	0	0		1	2	0
	0	0	0		3	1	1		0	0	0		1	1	0
	1	0	0		3	1	1		1	0	0		1	0	0
	1	0	0		0	1	1		0	0	0		1	0	0
	0	0	0		0	2	0		2	0	0		1	0	0
	0	0	1		1	2	1		0	0	0		1	0	0
	0	0	0		0	1	1		1	0	0		1	0	0
	0	0	0		1	2	0		0	1	0		1	0	0
	0	1	0		0	1	1		0	0	0		1	0	4
	1	0	0		1	2	1		0	0	0		1	1	0
	1	0	0		0	1	0		0	1	0		1	2	0
	1	0	0		2	1	0		0	0	1		1	0	0
	0	0	0		0	1	1		1	0	0		1	0	1
	0	1	0		0	1	2		1	0	4		1	2	0
	0	0	0		0	0	1		0	0	0		1	0	0
	0	0	1		2	3	2		0	0	0		1	1	2
	0	0	0		2	1	0		0	0	0		1	2	0
	0	0	0		0	1	0		0	0	0		1	0	0
	0	1	0		0	1	1		1	0	1		1	4	4
	0	0	0		0	1	0		0	0	0		1	0	0
	0	1	0		1	1	0		0	0	0		1	0	0
	0	0	0		3	1	2		0	0	0		1	0	0
	0	0	0		0	1	1		0	0	1		1	0	0
	0	1	0		3	0	1		0	0	1		1	1	0
	0	0	0		1	0	0		0	0	1		1	0	0
	0	0	0		2	0	0		0	0	0		1	0	0
	0	0	1		2	1	1		0	0	0		1	0	0
	0	0	0		2	1	0		2	1	0		1	0	0
	0	1	0		1	0	1		0	1	1		1	0	0
	1	0	0		2	0	1		0	0	0		1	0	0
	0	0	0		0	1	1		0	1	0		1	0	2
	0	0	0		0	0	1		2	0	0		1	0	0
	0	1	0		0	1	3		0	0	0		1	0	0
	0	0	0		0	1	0		0	0	0		1	0	0
	0	0	1		1	1	0		0	1	0		1	1	0
	1	0	0		0	2	1		0	0	0		1	1	0
	0	0	0		2	1	0		0	0	0		1	0	0
	0	0	0		1	2	2		1	2	0		1	0	0
	0	0	0		1	1	2		0	1	1		1	2	0
	0	1	0		1	1	1		0	0	0		1	0	0
	0	0	0		0	0	1		0	1	0		1	0	0
	0	0	0		2	2	2		0	0	0		1	0	0
	1	1	3		3	1	1		0	0	0		1	0	0
	0	0	1		0	1	1		0	2	0		1	0	0
	0	0	0		1	3	0		0	1	0		1	0	1
	0	0	0		1	1	2		1	0	0		1	0	0
	0	0	0		1	2	0		0	1	0		1	2	1
	0	0	0		1	2	2		0	0	0		1	0	0
	0	0	0		1	1	1		0	0	0		1	0	0
	0	0	0		1	1	0		1	0	0		1	2	3
	1	0	0		1	1	1		2	0	2		1	0	0
	1	1	2		2	1	0		0	0	1		1	0	0
	0	0	0		1	1	1		1	0	1		1	0	1
	0	0	0		0	2	2		4	0	1		1	0	0
	0	0	0		1	1	0		0	0	2		1	1	0
	0	0	0		1	2	0		0	0	0		1	0	4
	0	0	0		2	0	0		0	0	0		1	0	2
	0	0	1		2	3	2		0	0	0		1	3	4
	0	0	1		1	0	0		0	1	0		1	2	2
	0	0	0		3	2	0		0	0	0		1	2	0
	0	0	0		1	4	0		0	1	0		1	0	0
	0	0	1		0	1	0		0	0	0		1	0	0
	0	0	0		2	1	1		0	0	3		1	2	0
	0	0	0		3	1	0		1	0	0		1	0	0
	0	0	0		1	2	1		1	0	0		1	0	0
	0	0	0		1	1	0		0	0	0		1	1	0
	0	0	0		1	1	1		0	1	1		1	1	0
	0	0	0		1	0	0		0	1	1		1	0	0
	1	0	1		2	1	0		0	0	0		1	0	0
	1	0	2		1	1	1		0	0	0		1	0	0
	0	0	2		2	0	1		2	1	0		1	0	5
	0	0	0		1	1	0		0	1	0		1	0	0
	0	0	0		2	1	1		0	0	0		1	0	0
	0	0	0		2	0	1		2	0	0		1	0	0
	0	0	0		1	0	0		0	0	0		1	0	2
	0	0	0		1	1	0		0	0	1		1	0	0
	0	0	1		1	0	0		0	0	0		1	3	0
	0	0	0		1	0	1		0	0	0		1	0	0
	0	0	0		1	1	3		0	0	0		1	0	0
	0	0	0		2	1	0		0	1	0		1	3	0
	1	0	1		1	1	0		0	0	0		1	2	0
	0	0	0		1	1	1		0	0	0		1	0	1
	0	0	0		0	1	0		0	0	2		1	0	1
	0	0	0		0	1	1		0	0	0		1	0	0
	0	0	0		2	1	1		0	0	0		1	0	0
	0	0	2		0	0	0		0	1	1		1	0	0
	0	0	1		2	1	0		0	0	0		1	0	0
	0	0	0		1	1	3		0	0	0		1	0	0
	0	0	0		3	1	0		1	0	0		1	0	0
	0	0	0		2	1	0		0	0	0		1	0	2
	0	0	0		0	0	1		0	1	2		1	0	2
	0	0	2		2	2	0		0	0	3		1	0	1
	0	1	1		1	1	1		0	0	0		1	3	0
	0	0	0		1	0	2		1	1	0		1	1	0
	0	0	0		2	1	1		0	1	1		1	0	0
	0	0	0		1	2	1		2	0	0		1	0	0
	2	0	0		2	2	0		2	0	1		1	0	0
	1	0	1		2	0	0		1	0	2		1	0	0
	2	0	1		1	1	0		0	0	1		1	0	1
	0	0	1		2	2	2		1	0	0		1	0	0
	1	0	0		3	1	1		0	0	0		1	1	0
	1	0	0		2	1	0		0	0	0		1	0	0
	0	0	0		1	1	1		0	1	1		1	0	0
	2	0	0		2	1	0		0	0	1		1	0	1
	1	0	0		1	1	1		0	0	0		0	2	0
	1	1	0		1	1	1		0	2	0		0	0	0
	0	0	0		1	2	0		0	0	0		0	0	0
	1	2	0		2	0	0		0	0	0		0	1	0
	1	0	1		1	2	0		1	0	0		0	2	0
	1	0	4		1	1	2		0	0	0		0	0	0
	1	0	0		2	0	0		1	1	2		0	0	5
	1	0	0		3	0	0		1	0	0		0	0	7
	2	0	0		3	0	2		1	2	0		0	2	0
	2	1	0		1	0	0		0	0	0		0	0	0
	0	1	1		1	2	1		0	0	2		0	0	0
	0	0	0		1	0	0		0	0	1		0	1	0
	1	0	0		1	0	0		0	1	0		0	0	0
	1	2	0		2	3	0		1	0	0		0	0	0
	2	0	0		1	1	2		1	0	0		0	0	0
	0	2	0		1	2	2		1	0	0		0	0	0
	1	0	0		1	1	0		0	0	0		0	0	0
	0	0	0		1	1	1		0	0	0		0	0	0
	1	0	1		0	1	1		0	0	0		0	0	0
	2	0	0		2	2	0		0	3	0		0	0	0
	1	0	0		0	2	0		0	0	0		0	3	0
	0	1	0		2	2	3		1	0	0		0	4	0
	0	0	0		2	0	0		1	1	0		0	0	0
	0	0	1		1	3	0		0	4	1		0	0	0
	0	0	1		1	1	1		0	4	0		0	0	0
	0	0	0		4	1	3		1	2	1		0	0	0
	0	0	0		2	1	0		0	2	0		0	0	0
	1	1	0		1	1	0		0	0	1		0	0	0
	1	1	0		1	1	2		0	0	0		0	0	2
	1	2	0		2	0	1		0	0	0		0	12	1
	1	0	0		2	1	2		0	0	1		0	0	0
	1	1	0		1	0	1		1	4	2		0	0	0
	1	1	0		1	1	2		1	0	0		0	1	0
	1	2	0		2	1	0		0	1	0		0	0	0
	0	2	0		2	1	0		0	0	0		0	0	0
	0	1	0		1	1	3		0	0	0		0	0	2
	1	0	0		1	2	0		1	0	0		0	1	1
	1	0	1		1	2	0		1	0	0		0	0	0
	2	0	1		2	1	2		1	0	0		0	0	0
	1	1	0		1	1	0		1	0	0		0	0	0
	1	0	0		1	3	1		2	1	1		0	1	0
	0	0	0		0	1	2		0	0	1		0	2	0
	0	0	0		0	1	0		1	2	0		0	0	1
	0	0	0		2	0	2		0	3	2		0	0	0
	1	0	0		2	1	1		0	1	0		0	2	0
	1	0	0		1	0	1		0	0	0		0	0	0
	2	1	0		1	1	0		0	0	0		0	0	0
	0	2	0		1	1	0		0	0	0		0	1	0
	1	1	1		1	1	1		0	0	2		0	3	0
	1	1	0		1	2	0		0	0	0		0	3	0
	1	0	1		1	1	3		0	0	0		0	0	0
	1	2	1		1	1	2		0	0	0		0	0	0
	1	1	1		1	1	0		0	0	0		0	1	1
	1	0	0		2	1	0		0	0	0		0	0	1
	0	0	1		2	1	0		0	2	1		0	0	0
	1	1	1		4	1	2		0	0	1		0	1	0
	0	0	0		3	1	0		0	0	0		0	0	1
	2	1	0		2	2	0		0	0	0		0	0	0
	0	1	0		1	1	0		0	0	0		0	0	0
	1	0	0		2	2	1		0	0	0		0	0	0
	0	0	0		0	2	0		0	1	0		0	2	0
	0	0	0		1	0	2		0	0	0		0	0	0
	2	0	2		1	1	0		0	0	0		0	2	0
	1	1	0		1	1	2		0	0	1		0	0	0
	0	0	0		0	0	2		0	4	0		0	0	0
	0	0	0		1	2	0		1	0	1		0	0	0
	0	0	1		1	2	0		0	0	0		0	0	0
	0	1	0		4	1	2		0	1	4		0	1	0
	1	0	1		2	1	1		0	0	0		0	1	0
	1	0	0		2	1	0		0	0	0		0	0	1
	1	1	0		0	2	0		3	0	0		0	0	0
	1	0	0		1	2	0		0	0	0		0	0	1
	2	0	0		1	1	1		0	1	0		0	0	0
	2	0	0		0	0	0		0	0	0		0	3	0
	0	1	0		0	1	0		0	0	0		0	0	0
	0	1	1		0	0	0		0	0	0		0	3	2
	1	1	1		0	1	1		1	0	0		0	3	0
	0	0	0		0	1	0		0	0	0		0	0	0
	0	1	2		0	2	2		0	0	0		0	0	0
	0	0	2		0	1	1		0	0	0		0	0	0
	1	0	0		2	2	0		1	0	0		0	0	0
	2	0	0		1	2	1		0	1	1		0	0	0
	1	0	0		0	2	0		0	4	1		0	0	0
	0	2	0		4	1	2		2	0	0		0	4	0
	0	2	0		1	0	1		1	0	0		0	0	0
	0	0	0		1	0	1		2	0	2		0	0	0
	0	0	1		1	0	3		0	0	0		0	0	1
	0	0	0		1	2	2		1	1	0		0	2	1
	1	1	0		0	2	0		0	0	0		0	0	0
	0	1	0		1	2	1		0	0	1		0	0	0
	0	0	0		0	1	1		0	0	0		0	0	0
	2	0	2		0	1	0		1	0	0		0	0	0
	1	0	0		2	1	0		0	0	0		0	0	0
	2	0	0		3	2	2		0	0	0		0	0	0
	2	0	0		1	2	0		0	2	3		0	0	0
	1	0	0		2	2	1		0	0	0		0	0	0
	0	0	0		1	0	0		0	2	0		0	0	0
	0	0	0		4	0	2		0	2	0		0	0	1
	0	1	1		5	1	1		1	0	1		0	1	2
	0	0	0		1	2	1		0	0	2		0	0	0
	0	0	0		0	1	0		0	0	0		0	0	0
	0	0	0		1	4	0		0	0	0		0	0	1
	2	0	0		1	0	3		0	0	0		0	0	1
	0	1	0		2	1	1		0	0	0		0	0	0
	0	1	0		1	1	1		1	0	2		0	0	0
	2	0	2		2	1	0		4	1	0		0	0	0
	1	0	0		1	1	2		0	1	0		0	0	0
	1	0	1		0	1	0		0	0	0		0	0	0
	1	0	0		1	2	2		0	0	0		0	1	0
	0	1	2		2	1	1		0	0	0		0	0	1
	0	0	1		3	0	3		0	0	0		0	0	0
	0	0	0		1	0	0		0	0	0		0	0	0
	0	1	0		1	2	0		0	0	1		0	0	2
	1	0	0		1	3	0		0	0	0		0	0	0
	1	0	0		2	1	1		0	1	0		0	0	0
	0	0	0		0	0	1		0	0	0		0	2	0
	2	0	1		1	1	0		3	0	0		0	0	1
	1	0	2		1	1	1		0	0	1		0	0	0
	1	1	0		0	2	0		0	0	1		0	0	0
	2	1	0		1	0	1		0	1	1		0	0	0
	1	0	0		1	1	3		0	0	1		0	0	0
	1	0	0		1	1	0		0	2	0		0	0	0
	0	0	0		1	1	2		0	0	0		0	0	0
	0	0	0		1	2	1		1	0	0		0	0	0
	0	0	0		2	2	1		0	0	0		0	0	0
	0	0	1		0	1	2		0	0	0		0	0	2
	0	0	1		1	1	1		0	0	0		0	0	0
	0	0	0		2	2	2		0	3	0		0	1	0
	0	0	5		1	1	0		0	1	1		0	0	0
	0	0	3		1	2	0		1	0	0		0	0	1
	0	0	2		2	1	2		0	0	0		0	0	0
	0	0	0		2	1	0		0	0	0		0	0	1
	0	0	0		1	1	3		0	2	0		0	0	0
	0	0	0		3	1	2		0	0	0		0	0	0
	0	0	0		1	3	1		0	0	1		0	0	0
	0	0	0		1	2	2		0	0	4		0	0	0
	0	1	1		1	1	1		0	3	0		0	3	0
	0	0	1		1	1	2		0	0	1		0	0	0
	0	0	0		1	0	2		0	0	0		0	0	1
	0	1	0		1	1	0		1	0	0		0	0	0
	0	0	1		3	0	2		0	0	0		0	0	0
	0	1	0		1	1	2		0	0	0		0	1	0
	0	0	1		3	2	1		0	0	0		0	0	0
	0	0	0		0	2	1		0	0	0		0	0	0
	0	0	1		1	3	2		0	1	0		0	0	1
	0	1	1		2	1	2		0	1	1		0	0	0
	0	0	1		2	2	2		0	0	0		0	1	1
	0	0	3		2	0	4		1	0	0		0	0	0
	0	0	0		1	0	2		1	1	0		0	0	1
	0	0	0		1	2	2		2	0	0		0	0	1
	1	0	0		1	2	1		0	2	0		0	0	1
	2	0	0		1	2	0		0	0	0		0	1	0
	1	0	0		1	1	0		0	0	0		0	0	1
	0	0	0		2	0	0		0	2	2		0	0	0
	2	0	0		1	1	0		0	0	1		0	1	0
	2	0	0		1	1	2		0	0	0		0	1	0
	1	0	0		0	1	1		0	0	0		0	0	0
	0	0	0		1	2	0		0	0	4		0	0	0
	2	1	2		1	1	2		0	0	0		0	0	0
	1	0	2		1	1	2		0	1	0		0	0	1
	1	1	1		2	1	1		0	0	2		0	0	0
	2	1	2		0	0	1		1	4	0		0	0	0
	1	1	0		1	0	1		0	0	1		0	0	0
	0	0	0		2	2	2		1	0	0		0	0	0
	1	0	0		0	1	0		1	0	1		0	1	0
	0	0	0		0	1	1		0	4	0		0	0	0
	1	0	0		1	2	0		0	0	0		0	0	0
	1	1	0		1	1	2		0	0	0		0	0	0
	0	0	0		1	1	3		0	0	4		0	0	0
	1	0	0		2	1	1		0	0	0		0	0	1
	1	2	1		1	1	0		3	0	0		0	0	0
	0	0	0		1	1	1		0	0	0		0	0	0
	0	0	1		2	0	2		0	0	0		0	1	0
	0	0	2		0	3	0		1	4	0		0	0	0
	0	0	1		2	1	0		0	0	0		0	0	0
	0	0	1		0	1	3		0	1	0		0	1	1
	0	0	0		2	1	2		0	1	0		0	0	0
	0	0	0		1	2	4		2	0	1		0	0	0
	0	0	0		1	2	0		0	0	0		0	0	0
	1	1	0		2	0	1		4	0	0		0	0	0
	0	0	0		1	1	0		1	0	0		0	0	0
	0	0	1		3	2	2		0	0	0		0	0	0
	2	0	0		1	0	0		0	0	0		0	0	0
	0	1	0		2	1	0		0	1	0		0	1	0
	0	0	1		1	3	0		2	0	1		0	1	0
	0	0	0		1	2	1		0	0	1		0	0	1
	2	2	0		1	2	0		0	0	0		0	0	0
	0	0	0		1	1	0		0	0	0		0	0	0
	0	1	1		1	2	1		2	0	0		0	0	0
	0	0	0		1	0	0		0	0	1		0	1	0
	0	0	1		3	0	4		0	0	0		0	1	0
	2	3	0		1	0	0		0	1	0		0	1	0
	1	0	2		1	2	1		0	0	0		0	1	1
	1	2	0		2	2	0		0	0	1		0	0	0
	0	0	0		2	2	2		0	0	1		0	0	1
	1	0	0		2	1	1		2	0	0		0	0	0
	2	2	0		1	0	1		0	0	0		0	1	0
	2	1	1		1	0	0		0	0	0		0	0	0
	1	0	1		1	1	2		0	4	3		0	0	0
	0	0	1		1	2	3		0	0	0		0	0	0
	0	0	2		1	1	3		0	0	0		0	0	0
	3	0	1		1	0	0		1	0	0		0	0	0
	2	0	1		2	0	1		0	3	0		0	1	0
	0	0	0		1	1	3		0	0	1		0	0	0
	0	0	2		1	1	0		0	0	0		0	1	1
	0	1	1		1	1	0		3	1	1		0	0	0
	0	1	0		1	1	0		0	0	0		0	0	0
	2	2	1		1	1	0		0	0	0		0	0	1
	1	1	1		1	1	2		0	2	0		0	0	0
	1	2	1		0	1	1		1	2	0		0	0	1
	0	0	1		0	2	3		0	0	0		0	0	0
	0	1	1		1	2	1		0	0	1		0	0	0
	0	0	1		1	1	1		0	0	1		0	0	0
	0	0	1		1	1	0		0	0	0		0	0	0
	0	1	1		3	0	0		0	0	0		0	0	0
	3	1	1		1	1	0		0	0	0		0	0	0
	0	0	0		1	1	1		0	0	0		0	2	0
	0	0	0		2	1	0		0	0	0		0	0	0
	0	0	0		0	2	0		0	1	0		0	0	0
	1	0	1		2	1	2		0	0	0		0	0	0
	0	1	0		1	1	0		0	0	0		0	0	2
	0	1	0		1	1	0		0	0	2		0	1	0
	1	0	0		0	1	3		0	1	0		0	2	0
	0	0	0		4	1	0		0	0	0		0	1	0
	2	0	0		1	1	1		1	0	0		0	1	0
	0	1	0		0	1	0		0	0	0		0	1	0
	0	0	0		0	1	0		0	0	1		0	0	0
	2	1	0		1	2	1		2	0	1		0	0	1
	1	0	0		0	1	2		0	0	0		0	0	0
	1	0	0		0	2	0		0	0	0		0	0	1
	0	1	0		0	1	2		2	0	1		0	0	0
	0	0	0		1	1	1		0	0	0		0	0	0
	1	0	0		0	2	0		0	0	0		0	0	0
	3	1	0		1	1	1		0	1	0		0	0	0
	0	1	0		4	0	0		0	0	0		0	0	1
	0	1	0		0	2	0		0	0	0		0	0	0
	1	0	1		0	2	2		0	0	1		0	0	0
	0	0	1		0	1	0		0	0	0		0	0	1
	1	1	1		2	3	2		0	0	0		0	0	0
	0	0	1		0	0	1		0	0	0		0	0	1
	1	0	1		0	1	1		0	1	0		0	0	0
	1	0	1		0	1	1		3	1	0		0	0	1
	0	0	0		2	2	0		0	3	0		0	0	1
	0	0	0		1	1	1		1	0	0		0	0	1
	0	1	1		3	1	2		0	0	0		0	0	1
	2	0	0		4	1	2		0	0	0		0	0	1
	0	0	1		2	1	1		0	1	0		0	0	2
	0	0	1		4	0	1		0	1	0		0	0	0
	0	0	0		1	1	2		0	0	1		0	0	0
	0	0	0		2	2	2		0	0	0		0	0	0
	0	2	1		1	1	3		0	0	0		0	0	0
	0	0	1		1	2	1		0	0	0		0	0	1
	0	0	1		2	2	1		1	0	0		0	0	2
	0	1	1		1	2	0		0	0	0		0	0	0
	0	0	1		2	1	0		1	2	1		0	0	0
	0	0	0		2	3	1		1	0	0		0	0	1
	1	0	0		3	1	2		0	1	2		0	0	0
	0	0	0		0	2	1		0	0	0		0	0	0
	0	0	0		1	1	2		2	0	0		0	0	1
	2	1	0		2	2	2		0	0	0		0	0	1
	0	0	1		2	1	1		0	0	0		0	0	0
	1	0	0		0	0	2		1	0	0		0	0	1
	1	0	0		2	0	2		0	2	0		0	0	0
	1	1	1		0	0	1		0	0	0		0	0	1
	0	1	1		1	1	1		0	0	0		0	0	1
	0	0	0		0	2	2		0	1	0		0	0	0
	1	0	0		0	2	1		0	0	1		0	0	0
	0	0	1		0	0	3		0	0	0		0	0	1
	0	1	0		0	1	1		0	0	1		0	0	0
	0	1	0		0	1	2		1	2	0		0	0	0
	0	0	0		1	1	0		0	7	0		0	0	0
	1	0	0		0	2	0		0	1	0		0	0	0
	0	0	1		0	1	1		1	0	0		0	0	0
	0	1	0		0	1	1		0	0	0		0	0	0
	0	1	0		1	0	2		0	0	0		0	0	0
	1	0	0		1	1	2		0	1	0		0	0	0
	0	0	0		0	1	2		1	1	0		0	0	0
	0	1	1		0	1	2		0	0	0		0	0	0
	0	0	1		4	1	2		1	0	1		0	3	0
	0	0	0		2	0	1		0	0	0		0	4	0
	0	1	0		2	1	1		0	0	0		0	2	0
	0	0	3		2	0	1		0	0	0		0	1	0
	1	0	0		1	0	1		0	0	2		0	0	0
	2	0	0		3	1	0		0	0	1		0	0	0
	0	1	0		0	1	0		0	0	0		0	0	0
	1	0	0		0	0	0		0	0	0		0	0	0
	0	0	0		1	2	1		0	0	0		0	0	0
	0	2	0		1	1	1		0	0	1		0	0	0
	0	0	2		1	0	4		0	0	1		0	0	4
	0	2	1		1	1	1		0	0	0		0	1	0
	0	0	0		2	1	1		0	0	0		0	2	0
	0	1	0		2	1	1		0	0	0		0	0	0
	0	1	0		0	1	2		0	0	0		0	0	1
	2	1	0		0	1	1		0	0	0		0	2	0
	1	2	0		1	1	2		2	1	0		0	0	0
	0	1	0		1	1	1		0	0	0		0	1	2
	0	0	0		1	1	2		0	0	0		0	2	0
	2	0	0		0	0	0		0	0	0		0	0	1
	0	0	0		0	0	2		0	1	0		0	0	0
	0	0	0		0	0	0		0	0	0		0	0	0
	1	0	1		2	0	3		0	1	0		0	0	0
	2	0	1		1	2	1		0	0	0		0	1	1
	0	0	0		2	3	0		0	0	0		0	0	0
	0	0	0		0	1	0		0	0	0		0	0	1
	0	2	1		1	0	2		0	0	0		0	0	0
	0	1	0		1	0	0		0	1	0		0	0	1
	1	0	1		1	0	1		0	0	0		0	0	0
	0	1	0		1	0	1		0	0	0		0	0	0
	1	0	0		1	1	2		4	0	0		0	0	0
	1	0	0		0	1	1		0		0		0	0	0
	0	4	0		2	2	1		0		1		0	0	0
	0	0	0		1	1	0		0		0		0	0	0
	0	2	0		2	1	0		0		0		0	0	0
	0	0	0		0	1	1		0		0		0	0	0
	0	1	0		1	1	2		0		0		0	0	0
	1	0	0		1	1	2		1		0		0	0	0
	1	0	1		1	1	0		2		1		0	3	0
	1	0	0		2	2	3		0		0		0	4	0
	0	0	2		0	1	1		0		2		0	2	0
	0	0	0		4	2	0		0		0		0	1	0
	0	0	0		0	1	0		0		0		0	0	0
	0	0	0		4	1	3		0		0		0	0	0
	0	0	0		3	3	0		0		0		0	0	0
	0	0	0		1	0	1				0		0	0	0
	0	2	1		1	1	0				0		0	0	0
	0	2	1		0	2	1				0		0	0	0
	0	2	0		1	1	2						0	0	4
	0	3	0		1	2	2						0	1	0
	0	0	2		1	1	1						0	2	0
	0	0	0		0	1	2						0	0	0
	0	1	2		2	1	1						0	0	1
	0	1	0		1	1	0						0
	0	0	0		1	2	1						0
	0	0	0		2	2	2						0
	0	0	0		1	1	1						0
	1	0	0		1	1	2						0
	0	0	1		1	1	1						0
	0	2	0		2	1	2						0
	0	1	0		1	0	1						0
	0	2	0		1	0	2						0
	0	1	0		0	2	0						0
	1	0	0		0	1	2						0
	2	0	1		0	0	1						0
	0	2	1		2	0	1						0
			2		1	0	2
			0		1	0	0
			1		4	1	3
			1		4	1	0
			2		2	0	1
			2		0	0	1
			1		0	0	1
			0		0		2
			0		0		4
			0		0		1
			1		0		1
			0		1		3
					1		2
					1		1
					1
					0
					1
					3
					2
					2
					0
					2
					2
					1
					2
					2
					2
					2
					2
					0
					4
					1
					1
					1
					0
					2
					3
					0
					1
					0
					1
					1
					0
					0
					1
					1
					2
					2
					0
					0
					1
					0
					1
					2
					1
					0
					1
					3
					0
					1
					2
					1
					2
					3
					2
					3
					1
					1
					0
					2
					2
					1
					0
					2
					0
					1
					1
					1
					0
					0
					0
					0
					0
					3
					4
					2
	169	137	155		431	397	314		103	108	111		156	105	101
	500	500	512		586	507	514		479	465	482		500	487	487
