# Supplementary material for: Essential roles of Caspase-3 in facilitating Myc-induced genetic instability and carcinogenesis
Source: eLife. 2017 Jul 10;6:e26371. doi: 10.7554/eLife.26371 (PMC5550274; doi:10.7554/eLife.26371)
Supplement: Figure 4—source data 1. — DOI: http://dx.doi.org/10.7554/eLife.26371.039 [file elife-26371-fig4-data1.xlsx]

## Sheet: Sheet1
Gamma H2AX Assay - G1 synchronized cells were scored for Gamma H2AX. A positive cell was any cell with at least 1 foci. We counted the total number of foci and the number of positive cells. Numbers indicate the number of foci per cell. At least 500 cells were observed in triplicate																		Statistics for bar graphs		Adjusted p-values were calculated in Prism and included in legend
	MCF10a	Set2	Set3		Myc	Set2	Set3		Casp3+nEndoG	Set2	Set3		Casp3+nEndoG+Myc	Set2	Set3		Cell Line	MCF10a				Myc				Casp3+nEndoG				Casp3+nEndoG+Myc
	0	1	1		0	0	0		0	0	0		0	0	1			0.434	0.346	0.386719		1.17577	1.08876	0.951362		1.13333	1.07143	1.12791		1.202	1.48802	0.92986
	0	0	0		2	0	1		2	2	4		0	0	1		Average	0.388906				1.07196				1.11089				1.20663
	1	1	0		0	0	0		0	0	2		2	0	1		Stand Dev	0.0440408				0.113142				0.0342818				0.279111
	0	0	2		0	0	0		0	0	0		2	2	1		SEM	0.0254269				0.0653225				0.0197926				0.161145
	0	0	1		2	1	1		1	3	3		2	3	1
	0	0	1		3	3	0		1	0	0		0	4	0
	0	0	0		4	0	1		0	0	1		0	0	1
	0	0	0		1	1	1		0	6	0		1	2	0
	0	1	0		0	1	0		13	0	1		0	0	0
	0	0	0		0	0	1		0	3	3		2	2	2
	0	1	0		0	0	0		5	0	7		1	0	2
	0	1	0		2	2	0		2	0	0		2	3	0
	1	1	1		1	1	2		3	4	2		2	2	0
	0	0	0		0	3	1		0	0	0		0	4	0
	0	0	0		1	1	2		0	3	2		0	4	2
	0	1	0		1	1	1		0	1	0		0	3	0
	0	0	0		0	0	1		1	0	0		0	0	0
	1	0	1		1	3	0		0	4	2		1	1	0
	0	0	1		2	2	1		0	0	1		0	1	3
	0	0	0		0	1	0		2	0	0		0	0	3
	0	0	0		2	1	0		5	2	0		1	0	0
	1	0	1		0	1	0		2	3	0		1	2	4
	0	1	0		2	0	1		3	12	0		0	2	1
	0	0	0		3	1	0		3	2	4		0	1	0
	0	0	0		2	1	0		0	0	0		1	0	0
	0	0	0		0	2	1		0	1	0		0	4	2
	0	0	1		0	2	3		0	1	0		0	0	1
	0	0	0		0	2	0		6	2	4		0	0	2
	1	0	1		0	0	1		3	0	7		1	0	2
	0	0	0		0	1	0		1	0	9		2	2	4
	0	0	0		1	2	1		0	0	0		2	1	3
	1	0	1		1	1	1		2	3	0		0	3	0
	0	0	0		0	1	0		0	0	0		0	2	2
	0	0	0		1	0	3		0	0	4		0	6	2
	0	1	0		2	0	0		2	0	0		4	0	0
	0	1	0		3	2	1		0	0	0		0	0	2
	0	0	0		0	1	1		0	0	4		0	0	2
	0	0	0		0	1	0		1	1	0		0	9	2
	0	0	0		2	0	0		2	0	0		0	1	0
	0	0	0		0	2	1		2	0	0		1	2	0
	1	2	0		1	1	1		5	1	1		0	2	1
	0	0	0		4	2	0		0	0	6		0	3	0
	0	0	1		2	1	2		2	1	0		1	0	0
	0	0	0		0	1	0		4	0	0		0	1	0
	0	0	0		0	0	1		0	0	0		0	0	0
	0	0	0		0	2	1		2	0	1		0	0	0
	1	0	1		0	2	0		0	0	0		1	0	3
	0	0	0		0	1	0		1	0	0		0	2	1
	0	0	0		0	1	1		6	0	1		2	0	1
	0	0	0		2	0	1		0	3	0		3	3	0
	0	0	0		0	2	0		0	1	0		0	4	1
	0	0	0		0	1	0		0	0	3		0	0	2
	1	0	1		2	2	0		0	0	4		1	2	0
	0	0	0		3	1	1		0	2	0		0	4	2
	1	0	0		3	1	1		0	0	2		0	1	0
	1	0	0		0	1	1		0	0	1		1	1	0
	0	0	0		0	2	0		15	3	0		0	3	0
	0	0	1		1	2	1		0	1	0		8	2	1
	0	0	0		0	1	1		0	0	0		0	0	1
	0	0	0		1	2	0		0	0	0		1	0	0
	0	1	0		0	1	1		0	5	0		2	1	1
	1	0	0		1	2	1		0	10	1		0	3	1
	1	0	0		0	1	0		0	0	0		0	3	1
	1	0	0		2	1	0		8	0	0		3	0	2
	0	0	0		0	1	1		0	0	0		0	0	2
	0	1	0		0	1	2		0	0	0		1	4	0
	0	0	0		0	0	1		0	1	0		1	0	1
	0	0	1		2	3	2		0	1	0		0	0	0
	0	0	0		2	1	0		0	1	0		1	3	0
	0	0	0		0	1	0		7	2	0		6	2	1
	0	1	0		0	1	1		1	2	0		3	0	1
	0	0	0		0	1	0		0	2	0		1	0	1
	0	1	0		1	1	0		0	0	6		0	1	4
	0	0	0		3	1	2		0	0	0		0	0	0
	0	0	0		0	1	1		2	0	4		1	1	0
	0	1	0		3	0	1		0	0	4		0	2	1
	0	0	0		1	0	0		0	4	2		0	6	1
	0	0	0		2	0	0		0	1	0		4	1	1
	0	0	1		2	1	1		0	4	0		0	0	0
	0	0	0		2	1	0		3	0	0		0	0	0
	0	1	0		1	0	1		8	1	5		0	1	0
	1	0	0		2	0	1		0	0	0		1	0	0
	0	0	0		0	1	1		2	0	0		1	0	0
	0	0	0		0	0	1		0	1	0		2	0	1
	0	1	0		0	1	3		0	2	0		0	3	0
	0	0	0		0	1	0		1	1	0		3	0	0
	0	0	1		1	1	0		4	2	0		0	2	0
	1	0	0		0	2	1		0	0	1		0	3	0
	0	0	0		2	1	0		0	0	1		0	0	1
	0	0	0		1	2	2		0	2	0		0	1	1
	0	0	0		1	1	2		1	0	0		4	2	1
	0	1	0		1	1	1		1	0	0		0	3	2
	0	0	0		0	0	1		0	0	0		0	0	2
	0	0	0		2	2	2		0	0	4		0	1	1
	1	1	3		3	1	1		1	0	2		0	4	2
	0	0	1		0	1	1		3	3	2		15	1	0
	0	0	0		1	3	0		0	2	0		1	2	0
	0	0	0		1	1	2		2	4	1		1	2	2
	0	0	0		1	2	0		1	2	3		4	0	0
	0	0	0		1	2	2		1	4	4		1	0	1
	0	0	0		1	1	1		0	1	1		4	1	3
	0	0	0		1	1	0		0	0	0		4	1	0
	1	0	0		1	1	1		0	0	0		0	1	2
	1	1	2		2	1	0		0	2	1		0	0	0
	0	0	0		1	1	1		1	0	1		0	0	1
	0	0	0		0	2	2		1	0	1		0	4	1
	0	0	0		1	1	0		4	0	0		0	2	1
	0	0	0		1	2	0		0	0	4		1	1	1
	0	0	0		2	0	0		0	2	0		0	1	1
	0	0	1		2	3	2		1	1	1		0	5	1
	0	0	1		1	0	0		0	1	1		1	1	0
	0	0	0		3	2	0		0	0	3		1	4	0
	0	0	0		1	4	0		0	1	1		2	1	2
	0	0	1		0	1	0		3	0	0		1	0	1
	0	0	0		2	1	1		6	0	1		2	7	1
	0	0	0		3	1	0		4	0	0		1	2	1
	0	0	0		1	2	1		0	3	9		1	4	3
	0	0	0		1	1	0		4	0	2		0	0	0
	0	0	0		1	1	1		0	0	1		1	0	1
	0	0	0		1	0	0		0	0	0		1	0	1
	1	0	1		2	1	0		0	1	0		0	0	0
	1	0	2		1	1	1		0	2	0		3	8	1
	0	0	2		2	0	1		0	0	0		1	2	2
	0	0	0		1	1	0		1	0	0		1	2	0
	0	0	0		2	1	1		2	1	0		0	2	1
	0	0	0		2	0	1		0	2	4		2	2	1
	0	0	0		1	0	0		0	1	0		1	3	1
	0	0	0		1	1	0		4	0	0		0	2	1
	0	0	1		1	0	0		0	4	0		0	2	0
	0	0	0		1	0	1		0	0	0		1	2	2
	0	0	0		1	1	3		0	0	3		0	3	0
	0	0	0		2	1	0		0	1	0		0	0	1
	1	0	1		1	1	0		2	0	0		1	1	1
	0	0	0		1	1	1		0	0	0		0	3	2
	0	0	0		0	1	0		3	0	2		0	2	1
	0	0	0		0	1	1		4	1	2		1	9	1
	0	0	0		2	1	1		1	0	1		1	4	0
	0	0	2		0	0	0		0	1	0		0	3	0
	0	0	1		2	1	0		0	1	0		1	1	1
	0	0	0		1	1	3		0	1	1		1	0	0
	0	0	0		3	1	0		3	0	0		0	0	2
	0	0	0		2	1	0		0	0	3		2	1	0
	0	0	0		0	0	1		0	2	0		0	2	3
	0	0	2		2	2	0		0	0	0		0	0	2
	0	1	1		1	1	1		0	1	0		2	2	1
	0	0	0		1	0	2		0	0	5		1	0	1
	0	0	0		2	1	1		0	0	1		1	0	3
	0	0	0		1	2	1		0	1	1		1	2	2
	2	0	0		2	2	0		3	3	0		1	0	0
	1	0	1		2	0	0		0	0	0		4	0	0
	2	0	1		1	1	0		0	0	0		9	1	0
	0	0	1		2	2	2		3	0	0		0	0	0
	1	0	0		3	1	1		1	1	1		7	0	0
	1	0	0		2	1	0		0	4	5		9	1	1
	0	0	0		1	1	1		0	1	0		2	9	1
	2	0	0		2	1	0		0	2	0		2	0	1
	1	0	0		1	1	1		2	2	0		0	0	1
	1	1	0		1	1	1		0	0	5		1	2	3
	0	0	0		1	2	0		2	2	0		3	0	0
	1	2	0		2	0	0		0	0	0		0	1	2
	1	0	1		1	2	0		1	0	0		4	2	1
	1	0	4		1	1	2		0	0	1		0	0	1
	1	0	0		2	0	0		0	0	7		0	0	1
	1	0	0		3	0	0		3	0	0		0	0	0
	2	0	0		3	0	2		2	4	1		1	0	0
	2	1	0		1	0	0		0	2	0		1	2	0
	0	1	1		1	2	1		0	0	0		1	2	0
	0	0	0		1	0	0		1	0	0		1	0	1
	1	0	0		1	0	0		1	1	4		0	0	0
	1	2	0		2	3	0		2	1	1		0	2	2
	2	0	0		1	1	2		2	0	0		0	1	2
	0	2	0		1	2	2		0	0	0		0	0	0
	1	0	0		1	1	0		1	2	0		2	0	0
	0	0	0		1	1	1		0	0	8		6	1	0
	1	0	1		0	1	1		0	0	0		0	1	4
	2	0	0		2	2	0		2	0	0		1	7	0
	1	0	0		0	2	0		2	1	2		1	1	1
	0	1	0		2	2	3		0	0	0		0	1	0
	0	0	0		2	0	0		0	0	0		2	0	0
	0	0	1		1	3	0		0	0	6		2	0	2
	0	0	1		1	1	1		0	0	0		0	9	3
	0	0	0		4	1	3		0	0	0		0	4	0
	0	0	0		2	1	0		1	2	0		0	7	1
	1	1	0		1	1	0		7	7	1		0	6	2
	1	1	0		1	1	2		0	1	0		3	5	0
	1	2	0		2	0	1		0	1	0		0	3	0
	1	0	0		2	1	2		8	1	0		1	0	2
	1	1	0		1	0	1		4	0	6		3	0	0
	1	1	0		1	1	2		0	0	0		0	0	0
	1	2	0		2	1	0		0	0	0		5	0	0
	0	2	0		2	1	0		0	2	0		1	5	0
	0	1	0		1	1	3		0	2	1		0	1	0
	1	0	0		1	2	0		4	2	0		0	1	1
	1	0	1		1	2	0		1	0	0		0	2	0
	2	0	1		2	1	2		0	2	1		3	0	0
	1	1	0		1	1	0		0	1	1		0	0	0
	1	0	0		1	3	1		0	0	3		0	0	2
	0	0	0		0	1	2		0	1	1		0	0	1
	0	0	0		0	1	0		0	1	0		0	2	0
	0	0	0		2	0	2		3	6	0		1	3	0
	1	0	0		2	1	1		4	1	0		0	0	0
	1	0	0		1	0	1		0	0	0		0	1	0
	2	1	0		1	1	0		0	0	0		0	0	0
	0	2	0		1	1	0		0	0	0		0	1	0
	1	1	1		1	1	1		0	0	0		0	0	0
	1	1	0		1	2	0		1	2	1		0	0	0
	1	0	1		1	1	3		1	0	0		0	0	0
	1	2	1		1	1	2		1	0	0		6	3	0
	1	1	1		1	1	0		2	6	1		3	1	1
	1	0	0		2	1	0		0	1	0		0	1	1
	0	0	1		2	1	0		0	0	2		0	1	1
	1	1	1		4	1	2		0	0	0		15	0	1
	0	0	0		3	1	0		3	0	0		3	0	0
	2	1	0		2	2	0		1	0	0		6	1	1
	0	1	0		1	1	0		0	1	6		0	3	1
	1	0	0		2	2	1		0	1	0		6	3	2
	0	0	0		0	2	0		1	1	0		0	1	2
	0	0	0		1	0	2		0	0	0		0	0	2
	2	0	2		1	1	0		4	0	0		0	2	0
	1	1	0		1	1	2		0	5	6		2	2	0
	0	0	0		0	0	2		0	0	0		0	3	1
	0	0	0		1	2	0		0	1	0		1	3	0
	0	0	1		1	2	0		1	0	1		0	2	1
	0	1	0		4	1	2		0	4	6		0	3	1
	1	0	1		2	1	1		0	1	0		0	4	2
	1	0	0		2	1	0		4	0	0		0	7	1
	1	1	0		0	2	0		3	2	0		2	3	2
	1	0	0		1	2	0		3	2	6		1	1	0
	2	0	0		1	1	1		2	0	0		1	3	2
	2	0	0		0	0	0		2	0	5		2	0	2
	0	1	0		0	1	0		0	3	0		0	0	1
	0	1	1		0	0	0		0	0	0		0	0	3
	1	1	1		0	1	1		0	0	1		0	0	1
	0	0	0		0	1	0		0	0	0		0	5	2
	0	1	2		0	2	2		0	0	1		0	2	0
	0	0	2		0	1	1		1	0	1		0	0	0
	1	0	0		2	2	0		1	0	2		4	0	0
	2	0	0		1	2	1		0	1	0		0	0	0
	1	0	0		0	2	0		1	2	0		0	2	3
	0	2	0		4	1	2		4	0	0		1	2	2
	0	2	0		1	0	1		1	0	1		5	2	1
	0	0	0		1	0	1		1	1	3		4	3	0
	0	0	1		1	0	3		1	0	3		0	4	0
	0	0	0		1	2	2		1	0	0		0	3	2
	1	1	0		0	2	0		0	0	0		0	0	1
	0	1	0		1	2	1		0	0	0		0	2	1
	0	0	0		0	1	1		0	0	0		0	3	1
	2	0	2		0	1	0		0	0	5		5	3	1
	1	0	0		2	1	0		0	0	4		3	2	2
	2	0	0		3	2	2		0	0	0		0	2	0
	2	0	0		1	2	0		2	5	0		1	2	0
	1	0	0		2	2	1		2	4	0		0	0	0
	0	0	0		1	0	0		0	0	0		3	4	2
	0	0	0		4	0	2		0	2	4		0	0	2
	0	1	1		5	1	1		0	4	4		0	0	4
	0	0	0		1	2	1		0	0	3		0	3	0
	0	0	0		0	1	0		0	1	0		3	2	0
	0	0	0		1	4	0		4	0	0		2	3	2
	2	0	0		1	0	3		3	1	0		0	3	2
	0	1	0		2	1	1		1	0	4		0	0	5
	0	1	0		1	1	1		0	4	0		0	0	1
	2	0	2		2	1	0		0	0	0		0	0	0
	1	0	0		1	1	2		1	2	0		0	0	4
	1	0	1		0	1	0		0	2	1		1	0	2
	1	0	0		1	2	2		0	0	0		0	5	4
	0	1	2		2	1	1		4	0	4		0	0	0
	0	0	1		3	0	3		3	0	2		9	0	0
	0	0	0		1	0	0		1	1	2		0	0	1
	0	1	0		1	2	0		0	0	0		0	1	1
	1	0	0		1	3	0		0	1	0		0	0	1
	1	0	0		2	1	1		2	0	0		0	0	1
	0	0	0		0	0	1		2	0	4		0	1	1
	2	0	1		1	1	0		2	0	0		3	1	0
	1	0	2		1	1	1		0	7	5		3	3	0
	1	1	0		0	2	0		0	4	4		3	2	2
	2	1	0		1	0	1		0	0	0		0	0	2
	1	0	0		1	1	3		0	1	2		0	0	1
	1	0	0		1	1	0		2	0	0		7	1	1
	0	0	0		1	1	2		0	0	0		0	1	2
	0	0	0		1	2	1		0	0	0		5	2	1
	0	0	0		2	2	1		0	0	0		0	1	0
	0	0	1		0	1	2		2	1	3		0	0	0
	0	0	1		1	1	1		1	1	1		0	3	0
	0	0	0		2	2	2		3	0	0		0	1	1
	0	0	5		1	1	0		3	0	0		0	0	7
	0	0	3		1	2	0		2	2	0		0	0	2
	0	0	2		2	1	2		1	0	0		4	0	4
	0	0	0		2	1	0		4	1	2		1	1	1
	0	0	0		1	1	3		0	1	3		0	0	0
	0	0	0		3	1	2		0	0	1		1	0	0
	0	0	0		1	3	1		0	1	4		1	1	0
	0	0	0		1	2	2		3	2	0		3	1	0
	0	1	1		1	1	1		1	0	0		0	2	0
	0	0	1		1	1	2		0	1	0		9	1	1
	0	0	0		1	0	2		1	3	4		3	3	1
	0	1	0		1	1	0		4	2	2		0	0	2
	0	0	1		3	0	2		14	2	0		0	0	1
	0	1	0		1	1	2		0	0	0		5	2	0
	0	0	1		3	2	1		0	0	0		0	2	0
	0	0	0		0	2	1		4	5	4		0	0	0
	0	0	1		1	3	2		3	2	0		0	0	1
	0	1	1		2	1	2		1	2	0		1	1	4
	0	0	1		2	2	2		0	0	1		0	1	1
	0	0	3		2	0	4		0	1	0		0	1	4
	0	0	0		1	0	2		1	0	0		1	2	0
	0	0	0		1	2	2		3	0	1		2	3	1
	1	0	0		1	2	1		0	0	1		4	0	0
	2	0	0		1	2	0		0	0	0		3	0	0
	1	0	0		1	1	0		1	0	0		6	2	0
	0	0	0		2	0	0		0	1	6		0	4	0
	2	0	0		1	1	0		0	1	0		2	4	1
	2	0	0		1	1	2		2	0	2		0	0	0
	1	0	0		0	1	1		0	3	0		0	0	0
	0	0	0		1	2	0		2	0	4		6	0	2
	2	1	2		1	1	2		5	0	3		4	0	2
	1	0	2		1	1	2		0	0	3		1	0	0
	1	1	1		2	1	1		0	0	3		0	0	2
	2	1	2		0	0	1		0	2	0		9	4	2
	1	1	0		1	0	1		0	0	0		0	0	0
	0	0	0		2	2	2		0	0	4		0	0	1
	1	0	0		0	1	0		0	2	1		1	1	0
	0	0	0		0	1	1		7	2	0		0	1	0
	1	0	0		1	2	0		1	0	0		0	3	3
	1	1	0		1	1	2		4	0	2		4	1	2
	0	0	0		1	1	3		2	0	0		2	2	1
	1	0	0		2	1	1		0	4	2		0	0	0
	1	2	1		1	1	0		0	0	0		0	0	1
	0	0	0		1	1	1		0	0	4		1	1	1
	0	0	1		2	0	2		0	0	2		1	4	2
	0	0	2		0	3	0		0	3	0		0	0	0
	0	0	1		2	1	0		1	1	1		0	0	0
	0	0	1		0	1	3		0	0	3		1	0	0
	0	0	0		2	1	2		4	1	3		0	4	0
	0	0	0		1	2	4		0	0	0		0	1	0
	0	0	0		1	2	0		0	0	2		1		3
	1	1	0		2	0	1		3	0	0		0		0
	0	0	0		1	1	0		1	2	1		0		1
	0	0	1		3	2	2		0	0	0		2		2
	2	0	0		1	0	0		0	0	0		5		1
	0	1	0		2	1	0		3	7	0		2		1
	0	0	1		1	3	0		5	0	4		0		0
	0	0	0		1	2	1		0	1	0		0		0
	2	2	0		1	2	0		4	0	0		0		1
	0	0	0		1	1	0		0	0	0		2		0
	0	1	1		1	2	1		0	5	0		0		1
	0	0	0		1	0	0		2	6	4		0		0
	0	0	1		3	0	4		2	0	5		2		0
	2	3	0		1	0	0		0	1	3		2		2
	1	0	2		1	2	1		0	1	0		2		2
	1	2	0		2	2	0		0	0	0		2		0
	0	0	0		2	2	2		7	0	0		3		0
	1	0	0		2	1	1		11	0	0		1		0
	2	2	0		1	0	1		3	0	0		3		1
	2	1	1		1	0	0		0	0	0		0		1
	1	0	1		1	1	2		0	0	4		6		1
	0	0	1		1	2	3		1	0	1		0		0
	0	0	2		1	1	3		0	3	0		0		0
	3	0	1		1	0	0		0	0	0		4		1
	2	0	1		2	0	1		0	3	0		0		0
	0	0	0		1	1	3		4	2	2		5		3
	0	0	2		1	1	0		3	0	3		0		0
	0	1	1		1	1	0		0	0	3		2		1
	0	1	0		1	1	0		0	0	0		2		1
	2	2	1		1	1	0		0	4	0		0		1
	1	1	1		1	1	2		2	1	2		0		4
	1	2	1		0	1	1		0	6	0		0		0
	0	0	1		0	2	3		0	1	0		4		0
	0	1	1		1	2	1		0	0	2		2		1
	0	0	1		1	1	1		1	1	0		0		2
	0	0	1		1	1	0		0	3	1		0		0
	0	1	1		3	0	0		0	1	1		1		6
	3	1	1		1	1	0		0	0	3		0		0
	0	0	0		1	1	1		2	2	3		5		1
	0	0	0		2	1	0		0	1	0		0		0
	0	0	0		0	2	0		0	0	0		6		1
	1	0	1		2	1	2		1	0	3		0		2
	0	1	0		1	1	0		7	3	0		0		1
	0	1	0		1	1	0		0	1	0		0		2
	1	0	0		0	1	3		0	0	0		0		0
	0	0	0		4	1	0		0	0	2		1		0
	2	0	0		1	1	1		5	0	0		2		1
	0	1	0		0	1	0		0	1	0		3		0
	0	0	0		0	1	0		0	1	0		1		2
	2	1	0		1	2	1		5	0	0		4		0
	1	0	0		0	1	2		1	1	0		1		1
	1	0	0		0	2	0		0	2	3		1		0
	0	1	0		0	1	2		0	0	0		0		4
	0	0	0		1	1	1		0	0	0		4		0
	1	0	0		0	2	0		0	0	0		1		0
	3	1	0		1	1	1		0	2	2		0		1
	0	1	0		4	0	0		0	0	0		0		2
	0	1	0		0	2	0		2	2	0		0		3
	1	0	1		0	2	2		0	3	1		2		0
	0	0	1		0	1	0		0	2	0		0		0
	1	1	1		2	3	2		0	0	0		0		1
	0	0	1		0	0	1		0	0	1		0		0
	1	0	1		0	1	1		1	3	0		1		1
	1	0	1		0	1	1		1	5	0		2		3
	0	0	0		2	2	0		2	1	0		1		0
	0	0	0		1	1	1		1	3	1		0		0
	0	1	1		3	1	2		2	2	2		0		2
	2	0	0		4	1	2		0	2	0		0		0
	0	0	1		2	1	1		0	0	0		0		1
	0	0	1		4	0	1		0	2	1		0		0
	0	0	0		1	1	2		1	1	0		0		1
	0	0	0		2	2	2		1	1	0		1		2
	0	2	1		1	1	3		1	0	1		0		0
	0	0	1		1	2	1		0	1	1		0		0
	0	0	1		2	2	1		1	0	1		4		3
	0	1	1		1	2	0		1	0	3		1		0
	0	0	1		2	1	0		0	4	2		1		0
	0	0	0		2	3	1		0	0	2		3		1
	1	0	0		3	1	2		0	3	0		0		1
	0	0	0		0	2	1		0	2	2		0		4
	0	0	0		1	1	2		3	1	0		0		1
	2	1	0		2	2	2		2	0	0		1		1
	0	0	1		2	1	1		0	0	0		2		1
	1	0	0		0	0	2		6	6	0		0		0
	1	0	0		2	0	2		3	2	1		0		0
	1	1	1		0	0	1		0	4	0		5		1
	0	1	1		1	1	1		1	3	0		1		0
	0	0	0		0	2	2		0	0	1		1		0
	1	0	0		0	2	1		6	1	0		0		1
	0	0	1		0	0	3		0	0	3		0		0
	0	1	0		0	1	1		0	2	2		1		0
	0	1	0		0	1	2		1	6	2		1		1
	0	0	0		1	1	0		0	1	0		2		0
	1	0	0		0	2	0		0	0	0		0		0
	0	0	1		0	1	1		0	0	0		0		2
	0	1	0		0	1	1		1	0	1		0		0
	0	1	0		1	0	2		0	0	2		0		0
	1	0	0		1	1	2		0	3	4		2		0
	0	0	0		0	1	2		0	0	4		2		0
	0	1	1		0	1	2		6	0	2		2		3
	0	0	1		4	1	2		1	3	0		0		0
	0	0	0		2	0	1		0	0	3		1		1
	0	1	0		2	1	1		3	0	2		2		1
	0	0	3		2	0	1		1	3	2		3		1
	1	0	0		1	0	1		0	4	4		0		1
	2	0	0		3	1	0		1	0	0		3		0
	0	1	0		0	1	0		0	0	2		3		1
	1	0	0		0	0	0		0	0	0		0		0
	0	0	0		1	2	1		0	0	0		1		1
	0	2	0		1	1	1		0	0	2		1		1
	0	0	2		1	0	4		0	0	0		1		2
	0	2	1		1	1	1		2	3	3		0		0
	0	0	0		2	1	1		6	3	3		0		0
	0	1	0		2	1	1		0	0	0		0		2
	0	1	0		0	1	2		1	0	0		0		1
	2	1	0		0	1	1		0	0	0		0		1
	1	2	0		1	1	2		0	0	0		0		2
	0	1	0		1	1	1		0	3	1		1		0
	0	0	0		1	1	2		3	2	3		2		1
	2	0	0		0	0	0		0	4	1		1		1
	0	0	0		0	0	2		0	3	0		0		2
	0	0	0		0	0	0		6	0	0		0		1
	1	0	1		2	0	3		2	0	0		2		0
	2	0	1		1	2	1		0	0	0		2		1
	0	0	0		2	3	0		0	0	3		4		0
	0	0	0		0	1	0		1	1	3		0		1
	0	2	1		1	0	2		0	1	0		0		1
	0	1	0		1	0	0		2	0	0		0		0
	1	0	1		1	0	1		2	0	3		1		2
	0	1	0		1	0	1		2	0	3		1		3
	1	0	0		1	1	2		0	5	3		0		0
	1	0	0		0	1	1		1	3	0		0		0
	0	4	0		2	2	1		0	0	0		0		0
	0	0	0		1	1	0		0	0	4		1		0
	0	2	0		2	1	0		0	0	3		0		0
	0	0	0		0	1	1		0	4	4		2		1
	0	1	0		1	1	2		0	2	0		4		1
	1	0	0		1	1	2		0	1	3		1		2
	1	0	1		1	1	0		3	0	2		3		0
	1	0	0		2	2	3		0	0	0		0		1
	0	0	2		0	1	1		3	0	0		1		0
	0	0	0		4	2	0		1	0	0		0		2
	0	0	0		0	1	0		0	3	3		0		0
	0	0	0		4	1	3		2	0	0		2		0
	0	0	0		3	3	0		1	3	0		0		0
	0	0	0		1	0	1		0	2	0		4		4
	0	2	1		1	1	0		0	4	1		3		0
	0	2	1		0	2	1		0	2	0		2		0
	0	2	0		1	1	2		1	2	0		0		0
	0	3	0		1	2	2		0	2	2		0		2
	0	0	2		1	1	1		3	3	2		1		1
	0	0	0		0	1	2		1	0	2		2		0
	0	1	2		2	1	1		0	0	4		2		0
	0	1	0		1	1	0		0	0	0		0		2
	0	0	0		1	2	1		0	0	0		3
	0	0	0		2	2	2		0	2	2		4		3
	0	0	0		1	1	1		0	2	0		3		0
	1	0	0		1	1	2		0	3	1		1		3
	0	0	1		1	1	1		0	0	0		0		0
	0	2	0		2	1	2		0	2	4		0		1
	0	1	0		1	0	1		0	0	1		3		1
	0	2	0		1	0	2			0	1		2		0
	0	1	0		0	2	0			0	0		0		0
	1	0	0		0	1	2			0	1		1		1
	2	0	1		0	0	1			0	0		2		0
	0	2	1		2	0	1			2	2		1		5
			2		1	0	2			3	0
			0		1	0	0			1	3
			1		4	1	3			1	0
			1		4	1	0			1	0
			2		2	0	1				2
			2		0	0	1				3
			1		0	0	1				4
			0		0		2				0
			0		0		4				0
			0		0		1				3
			1		0		1				2
			0		1		3				0
					1		2				0
					1		1				0
					1						0
					0						0
					1
					3
					2
					2
					0
					2
					2
					1
					2
					2
					2
					2
					2
					0
					4
					1
					1
					1
					0
					2
					3
					0
					1
					0
					1
					1
					0
					0
					1
					1
					2
					2
					0
					0
					1
					0
					1
					2
					1
					0
					1
					3
					0
					1
					2
					1
					2
					3
					2
					3
					1
					1
					0
					2
					2
					1
					0
					2
					0
					1
					1
					1
					0
					0
					0
					0
					0
					3
					4
					2
	0.434	0.346	0.386719	#DIV/0!	1.17577	1.08876	0.951362		1.13333	1.07143	1.12791	#DIV/0!	1.202	1.48802	0.92986
