# Supplementary material for: Essential roles of Caspase-3 in facilitating Myc-induced genetic instability and carcinogenesis
Source: eLife. 2017 Jul 10;6:e26371. doi: 10.7554/eLife.26371 (PMC5550274; doi:10.7554/eLife.26371)
Supplement: Figure 4—source data 2. — DOI: http://dx.doi.org/10.7554/eLife.26371.040 [file elife-26371-fig4-data2.xlsx]

## Sheet: Sheet1
Soft Agar Assay - Cells plated in soft agar were observed for colonies. To be considered a colony, there must be more then 50 cells in the colony. Adjusted p-value was generated in Prism
	Replicate	Number of soft agar colones per replicate
		Vector Control	Casp3+nEndoG	Casp3+Myc+nEndoG
	1	10	2	36
	1	12	22	156
	1	6	10	56
	2	6	17	71
	2	10	5	91
	2	4	8	77
	3	12	12	103
	3	10	8	80
	3	19	11	68
	4	6
	4	10
	4	4
	5	10
	5	4
	5	6
	6	25
	6	31
		10.8824	10.5556	82
		7.55714	6.04382	33.7935
		1.83287	3.4894	19.5107
